# Supplementary material for: Impact of agricultural subsidy on chemical fertilizer use: Empirical evidence of China’s Organic-Substitute-Chemical-Fertilizer policy based on double machine learning
Source: PLoS One. 2025 Nov 5;20(11):e0334751. doi: 10.1371/journal.pone.0334751 (PMC12588528; doi:10.1371/journal.pone.0334751)
Supplement: S1 Data — (XLSX) [file pone.0334751.s002.xlsx]

## Sheet: Sheet1
id	year	region	city	province	administrative area	number of committees	total population	rural households	rural population	off-farm employment	rural employees	agricultural industry employed population	GDP	agricultural output value	primary industry value-added	agricultural value-added	husbandry value-added	urban per capita disposable income	rural per capita net income	per capita expenditure of rural residents	government spending	per household savings balance	total retail sales of consumer goods	grain crop sown area	total arable land area	total agricultural machinery power	rural power consumption	chemical fertilizer in pure terms	crop yield	students	hospital beds	medical staff	telephone users	mobile phone users	internet users	annual average precipitation	average monthly minimum wage
110113	2012	Shunyi District	Beijing	Beijing	1223	441	1493575	107902	292802	208518	218780	119936	9500104	293183	114569	147602	39325	29421	14114	8471	2.3042e+06	11466342	2.99636e+06	31525.7	33423.4	336768	62326	21040	927498	105967	5383	7864	180457	1213829	211064	0.00166283	1319
110113	2013	Shunyi District	Beijing	Beijing	1223	441	1514785	43806	451315	114103	219094	39953	12600167	281907	251425	201851	54912	29473	17703	11634	2.30737e+06	11122352	3.08182e+06	43499	33235.3	320731	44320.7	22869.5	896030	73638	3270	8000	173503	876008	172917	0.00144294	1299
110113	2014	Shunyi District	Beijing	Beijing	1223	441	1522355	37669	455001	112742	215743	38032	13584120	210537	255274	174308	38632	28016	19629	12453	2.3123e+06	8.96879e+06	3.07923e+06	33159	32625.9	294007	45422.7	19999.9	806653	75135	3283	8707	176302	867908	187757	0.00126518	1385
110113	2015	Shunyi District	Beijing	Beijing	1223	441	1522185	90267	466015	108527	276239	36042	14715286	202877	218672	117532	56044	25725	22648	13926	2.35451e+06	9327539	3.07085e+06	28884	33091.9	268026	46957.8	18008	698084	75277	3372	9947	176457	859834	177318	0.00156267	1418
110113	2016	Shunyi District	Beijing	Beijing	1223	441	1614130	116457	485033	112254	321958	34001	16007225	176383	199531	136449	62176	29009	24649	15245	2.33263e+06	1.21653e+07	3.13359e+06	24242	34545.4	231046	48292.7	16461.5	647406	76557	3516	9973	194362	912046	319762	0.00201877	1527
110113	2017	Shunyi District	Beijing	Beijing	1223	441	1621645	76391	501017	112423	321550	32025	17158727	151943	183980	109024	49434	33120	26089	15598	2.32605e+06	1.18416e+07	3.23798e+06	20593	33985.4	223030	67262	14901.5	641416	78412	2830	10545	196052	933442	340323	0.00159452	1587
110113	2018	Shunyi District	Beijing	Beijing	1223	441	1634525	85036	509018	138943	321990	29013	18759519	166072	175609	85469	54114	33460	24649	15245	2.3204e+06	1.1905e+07	3.22535e+06	18503	34763.4	212012	88337.4	14784.7	607823	80596	3870	11418	199527	970296	351679	0.00151003	1558
110113	2019	Shunyi District	Beijing	Beijing	1223	441	1633455	96284	518026	132448	321515	25043	19929973	158330	166100	84435	40970	32874	25934	15990	2.31991e+06	1.22065e+07	3.62164e+06	16924	34696.8	205025	97661.2	13390.5	596336	82341	3909	11449	198442	945301	435350	0.00132519	1753
110113	2020	Shunyi District	Beijing	Beijing	1223	441	1400500	64481	449003	123796	311624	24861	18492533	138172	157481	90029	39627	34515	29328	16497	2.32166e+06	1.24522e+07	3.56622e+06	18040.9	33782.1	192614	91316.7	13376.9	600181	85403	4420	11681	170233	970083	676824	0.00108763	1815
110113	2021	Shunyi District	Beijing	Beijing	1223	441	1610070	43863	346860	153358	219875	100606	12323479	149226	118512	96770	31925	31414	24726	17492	2.32166e+06	1.24114e+07	3.46584e+06	39506.8	34558.8	211875	76775	14180	645243	108132	5623	6861	199590	1055262	837251	0.00210573	1769
110113	2022	Shunyi District	Beijing	Beijing	1223	441	1662895	70533	320697	160643	199773	103937	12154773	162656	203258	102413	45766	44941	20500	14282	2.32644e+06	1.29067e+07	3.40052e+06	32804	34562.4	199162	74084	12904	671807	104406	5654	6720	200882	1028495	814930	0.00137388	1887
110115	2012	Daxing District	Beijing	Beijing	1036	527	1473885	191807	631060	429712	394224	87546	4041395	242913	204661	164125	31769	31004	15329	9851	1013590	8963848	2402400	64177	38100	374175	58734	29942	1.35389e+06	79198	4772	8531	278843	1679578	287793	0.00167337	1244
110115	2013	Daxing District	Beijing	Beijing	1036	527	1511795	191000	487036	444195	391642	82336	5174317	253034	228564	187827	56022	34128	17044	11523	1328522	9876847	2822500	53477	41130	300336	32880	29645.5	1.25654e+06	94741	6074	11749	185333	1344714	330422	0.00127756	1337
110115	2014	Daxing District	Beijing	Beijing	1036	527	1542195	163917	451027	454350	395000	76002	5648894	274110	240307	169117	54059	37131	18824	12743	1596552	10588056	3218700	45290	44420	283014	33005.8	25767.8	1.01789e+06	91100	6675	12876	181516	1345508	360039	0.0012109	1442
110115	2015	Daxing District	Beijing	Beijing	1036	527	1563060	155027	453026	461986	379000	68012	6141984	257041	219093	144703	45600	40598	17796	15322	2917991	11340729	3566300	39565	48862	216005	31551.6	21864	903496	91262	6780	13794	159120	1404001	405685	0.00148972	1539
110115	2016	Daxing District	Beijing	Beijing	1036	527	1694935	155826	476047	460699	363000	61016	6787091	220567	192855	134272	40027	43932	19555	17389	2394469	12279414	3864100	31859	48373	175045	34354.4	19414.2	789574	90624	7012	14580	146401	1644227	452655	0.00178611	1607
110115	2017	Daxing District	Beijing	Beijing	1036	527	1761540	156416	481038	496362	305000	55023	6445617	408000	168004	92016	29153	47572	21338	18134	2290216	13071313	4137000	23445	51759	157006	37871.9	16071.5	631831	89110	6999	15047	152191	1672281	539856	0.00150057	1582
110115	2018	Daxing District	Beijing	Beijing	1036	527	1800810	145466	483002	481589	305000	48048	8466223	258102	137868	103412	33038	51800	19555	17389	2599185	13582458	4378000	19012	56935	146019	39245.7	14213.8	502062	91632	7603	16861	203000	1942821	653305	0.00158867	1630
110115	2019	Daxing District	Beijing	Beijing	1036	527	1892390	157920	489018	487181	302000	41045	9076236	248373	120817	68024	31840	56450	20767	18022	2563258	14631390	4596900	15481	59782	129048	38431.9	12644	422333	95616	7501	17436	191182	1880349	760179	0.0010702	1856
110115	2020	Daxing District	Beijing	Beijing	1036	527	1991840	116465	372032	486177	286806	36986	9310422	285038	134835	106558	34045	58425	23834	19214	2944259	17681789	6186211	18016.5	62173	126673	38560.5	13033.3	459553	101400	7592	17574	125200	1466252	871016	0.0011404	1861
110115	2021	Daxing District	Beijing	Beijing	1036	437	2002830	127162	381040	497886	279000	37000	14618409	256534	146251	106752	24622	63257	31224	21121	2868171	20181469	6731000	20816	57821	120830	253578	13033	575472	91566	7166	14505	176600	1608146	868661	0.00189177	1864
110115	2022	Daxing District	Beijing	Beijing	1036	437	1560755	106995	331426	121037	296634	127178	10919009	241142	153309	111508	39524	61969	29706	19136	2921360	25316747	6865620	36643.5	54930	126559	48995	12903	588750	116182	8256	10272	181019	1041073	811949	0.00127516	1863
110116	2012	Huairou District	Beijing	Beijing	2123	284	384450	91473	234775	88764	125429	38907	1859348	77835	74431	49557	52104	29562	14585	10526	755521	2030037	741800	12450	9800	152350	22809	4769	133242	30201	1336	3053	163050	691892	123948	0.001854	1238
110116	2013	Huairou District	Beijing	Beijing	2123	284	380715	95000	120342	88630	128242	38224	2342774	72069	79882	66813	23925	32519	16356	10167	964695	2172061	839400	11126	10130	119131	17850.4	5020.1	124009	30044	1576	4099	163585	747287	133803	0.00194679	1158
110116	2014	Huairou District	Beijing	Beijing	2123	284	383540	93924	130004	87245	123000	36020	2563521	61924	82899	36556	21912	35771	18196	11254	978864	2283603	941200	9997	10839	123025	18602.3	4628.1	88007.9	29553	1596	4112	163500	788268	141445	0.00139791	1434
110116	2015	Huairou District	Beijing	Beijing	2123	284	383230	88257	129006	91033	123000	36027	2812694	55187	70826	42488	19773	33247	19937	15567	1069799	2367562	1028700	9277	10189	132048	19457.8	4380.1	98204	28822	1683	4179	163950	658528	122467	0.00194956	1502
110116	2016	Huairou District	Beijing	Beijing	2123	284	391785	86123	127010	86637	144000	41013	3048751	53844	62439	39849	14829	36013	21620	17195	1074411	2521798	1114800	8102	9272	123035	21706.9	3735.8	84155	27894	1681	4315	106178	704904	145678	0.00236194	1549
110116	2017	Huairou District	Beijing	Beijing	2123	284	401370	83952	126039	89775	139000	38006	2857990	154300	65601	44155	10960	39272	23506	23506	1351031	2665528	1198100	6835	9828	125032	24311.5	3065.6	70317	27020	1711	4424	98776	701507	142370	0.00187219	1574
110116	2018	Huairou District	Beijing	Beijing	2123	284	411780	80354	124024	88238	136000	36021	3749614	147681	67644	39798	34103	42853	21620	17195	1533677	2768098	1262000	5467	10221	121032	27946.5	2410.4	57370.4	28721	1931	4762	90000	738875	159640	0.0016473	1645
110116	2019	Huairou District	Beijing	Beijing	2123	284	423655	80734	121031	92284	137000	35046	3998999	125859	64449	43919	42067	46706	24755	18351	1472445	3033126	1148420	4777	10119	118019	33293.1	2026	53024.1	29467	1982	4889	89000	759065	165419	0.00172799	1867
110116	2020	Huairou District	Beijing	Beijing	2123	284	444000	73171	106018	80506	142147	33659	3991086	78820	43946	32301	28902	48663	25821	18838	1496590	3584735	2030539	5190	9411	122423	35643.2	2034.8	47752.4	30248	2037	5043	89900	767720	163602	0.00160877	1873
110116	2021	Huairou District	Beijing	Beijing	2123	284	444870	80208	113410	79729	145000	33000	4326128	81185	45721	25516	47554	52665	22825	15738	1472680	4010219	2281000	6315.47	9505	120985	35366	2218	65170.1	31512	2194	4452	88300	860576	181986	0.00227317	1862
110116	2022	Huairou District	Beijing	Beijing	2123	284	404150	41414	150514	79507	102105	53924	4515496	82809	55359	25628	38616	45309	22001	14813	1206691	4780841	2144140	33027.8	9695	111283	33610	2329	78023	31714	2248	2828	86400	722063	216209	0.00140842	1889
110117	2012	Pinggu District	Beijing	Beijing	950	273	422655	109832	314475	100836	177864	56954	1551384	187713	167316	117178	23035	29850	15067	9129	708763	1842194	669400	17977	12400	272790	33623	8071	651989	33161	1718	3498	132770	682869	108423	0.00190754	1264
110117	2013	Pinggu District	Beijing	Beijing	950	273	420780	111000	193102	98548	181529	55411	1773372	184032	187717	135181	45798	32933	16865	11867	823623	1946747	750200	15814	11890	227202	32713.7	8586.7	622800	30499	2056	4719	134073	670282	102043	0.0015584	1266
110117	2014	Pinggu District	Beijing	Beijing	950	273	422820	107865	191000	112651	184000	54038	1944124	215243	195881	141447	54296	36226	18785	12615	832539	2063542	844000	14449	12009	227034	33867.6	8416	628953	30427	2001	4632	125872	661572	107942	0.00148064	1388
110117	2015	Pinggu District	Beijing	Beijing	950	273	422175	108722	190026	116020	186000	54003	2142922	194249	187295	125539	55354	35117	20147	14693	1072485	2015315	922700	13073	12369	228042	32469.7	8140.4	553304	29793	2020	4720	109368	775606	124328	0.00165751	1452
110117	2016	Pinggu District	Beijing	Beijing	948	273	444515	110524	192028	118971	205000	76043	2330891	178685	177634	116253	58321	38080	21866	15755	1212345	2092714	1001700	11780	11627	154015	33308.5	7970.1	506790	28398	2007	4785	96335	664293	146635	0.00201246	1581
110117	2017	Pinggu District	Beijing	Beijing	948	273	452695	112268	192037	116024	206000	76020	2335531	398100	157030	107142	48309	41130	23760	16222	1311741	2166763	1072700	9805	11162	156027	41298.2	7259.1	419048	28618	1979	4844	93295	710577	186220	0.00142509	1575
110117	2018	Pinggu District	Beijing	Beijing	948	272	461770	109947	192045	97863	205000	75024	2762993	358995	156114	103737	20607	44402	21866	15755	1323096	2220556	1135000	6990	10716	153018	44400.8	6860.8	321777	30786	1984	4789	85647	721324	173745	0.00164928	1640
110117	2019	Pinggu District	Beijing	Beijing	948	272	463615	109913	191013	96796	202000	73019	2935729	343454	131728	94508	24099	48195	23125	16131	1270620	2440117	1078250	5936	10716	153037	44940.1	6155.1	305546	32151	2123	4986	105015	736700	185056	0.00139253	1869
110117	2020	Pinggu District	Beijing	Beijing	948	272	462100	109269	178038	96586	201289	70271	3218831	322875	128183	88988	22859	49782	23916	16826	1195333	2918914	1561563	7058.38	10716	154511	47625.3	6024.3	92378	33641	2149	5087	96332	770608	166933	0.00125716	1869
110117	2021	Pinggu District	Beijing	Beijing	948	272	464210	108882	182170	97530	194000	68000	3592752	300274	138695	89590	39655	53794	23084	15094	1269655	3307179	1598000	8270	10609	150840	47019	6566	301938	35286	2433	4376	102552	872183	299215	0.00229526	1862
110117	2022	Pinggu District	Beijing	Beijing	948	272	414435	96129	231731	85939	151120	49402	4086498	321293	135142	88916	30422	43248	22284	14715	1240888	4727164	1534080	35066.3	10291	175154	44846	6500	303624	36927	2090	2200	99797	769426	202215	0.0014618	1888
110118	2012	Miyun District	Beijing	Beijing	2229	334	473490	125783	321840	95453	182257	73097	1810208	198860	183863	122070	44108	29551	14590	9692	769054	2090818	917600	29696	22900	240610	28204	7003	378178	40681	1147	3308	142187	682092	108535	0.00167323	1297
110118	2013	Miyun District	Beijing	Beijing	2229	334	484980	130000	213228	99950	184303	71394	2003222	207146	189512	135935	59407	32538	16202	11153	896248	2253419	1024100	23037	16470	238231	19511.6	6933.8	369607	38587	1485	4673	136068	621669	103332	0.00162689	1277
110118	2014	Miyun District	Beijing	Beijing	2229	334	481995	123276	213041	96137	183000	68038	2155568	174918	162142	107161	51322	35499	17855	12150	955855	2486537	1107100	19566	14823	231041	20769	6745.7	322488	38273	1696	4544	124636	707983	114940	0.00127239	1412
110118	2015	Miyun District	Beijing	Beijing	2230	334	481715	106169	213034	94763	183000	67014	2348899	188959	163224	123911	51731	33878	19183	13973	1102121	2495962	1200600	17406	14378	232025	20923.5	6275.7	305003	37307	1666	4697	117765	766709	138326	0.0016691	1494
110118	2016	Miyun District	Beijing	Beijing	2226	334	480645	106333	207040	96794	200000	92004	2549733	171038	161892	111752	45836	36631	20798	15300	1135066	2595567	1297500	16450	13947	148034	23406.4	6200.9	302292	36768	1700	4581	104818	786583	165301	0.00205145	1578
110118	2017	Miyun District	Beijing	Beijing	2226	334	493145	112818	205018	96522	199000	91024	2782407	357900	141660	106929	38214	40031	22604	15795	1509179	2719655	1389700	15403	15063	142048	28868.4	5712.6	288345	36780	1695	4599	96735	808099	163593	0.00152381	1574
110118	2018	Miyun District	Beijing	Beijing	2226	330	501575	124607	201017	88214	197000	86001	3174983	313382	135670	97792	32470	43512	20798	15300	1806818	2851951	1481000	13798	16268	136036	37846.5	5407.7	250730	39634	1748	4791	100981	762722	148096	0.00142432	1640
110118	2019	Miyun District	Beijing	Beijing	2226	330	501220	123733	198035	84713	196000	84028	3410164	324262	136377	98583	37707	47231	24291	15750	1636764	3240519	1742930	12511	17732	122045	42444.3	4878	234089	41258	1802	5139	88116	587368	165153	0.00143604	1871
110118	2020	Miyun District	Beijing	Beijing	2230	330	530540	116715	178004	81982	192304	80525	3334210	300087	126293	95893	29868	48860	25584	16212	1712930	3864322	1609148	13175.8	18087	119274	45999.9	4716.4	206371	42889	1834	5235	74332	671857	173806	0.00129448	1867
110118	2021	Miyun District	Beijing	Beijing	2230	330	531775	116331	183620	84923	189000	78000	3603131	288084	140288	93016	25928	52875	22834	15213	1540841	4221795	1694000	13650	19896	120460	45364	4905	257293	43647	1899	4099	85852	842657	175566	0.00214125	1876
110118	2022	Miyun District	Beijing	Beijing	2226	330	434055	93112	232954	82260	154175	53712	3619491	273680	140993	94915	20385	44231	22163	14645	1381163	6130433	1761760	35136.7	19498	117842	49436	5052	260738	44055	1897	2198	84859	816141	200790	0.00142191	1889
110119	2012	Yanqing District	Beijing	Beijing	1994	376	324930	93047	210865	62074	122048	48525	851477	108772	105007	57772	30555	28644	14078	8905	597221	1238394	627000	24561	29800	201235	13792	12246	209671	25759	805	1946	78036	393831	75446	0.00190115	1269
110119	2013	Yanqing District	Beijing	Beijing	1994	376	323410	93000	160139	66448	121168	46636	1062476	110992	109507	72963	33832	31132	15504	10091	790367	1395381	696400	23485	28150	179821	10330.2	12125.2	227290	25756	982	2800	51065	406935	68492	0.00173754	1211
110119	2014	Yanqing District	Beijing	Beijing	1994	376	323080	97784	157022	67287	120000	42038	1156180	76653	97604	56691	35171	33778	17017	11190	741043	1537304	747900	20093	25898	146024	11310.6	10754.2	150585	24689	982	2685	51475	409232	65930	0.00135149	1394
110119	2015	Yanqing District	Beijing	Beijing	1994	376	312905	93809	153008	68142	121000	42041	1273961	71396	78141	39272	33651	35603	18088	13382	838319	1613965	810500	18290	26416	152021	12148.6	10141.4	191964	23687	982	2954	42400	461369	76355	0.0018987	1436
110119	2016	Yanqing District	Beijing	Beijing	1995	376	330165	86604	150015	70139	122000	45002	1395214	61675	74247	29151	29652	38442	19588	14500	924701	1710679	875900	17175	24831	121011	13297.1	9775.2	185848	22652	1014	3004	39440	501975	130838	0.00209734	1591
110119	2017	Yanqing District	Beijing	Beijing	1995	376	343210	89400	148039	67997	122000	43009	1361674	176800	68294	49554	25671	41599	21248	21248	1215872	1912344	941800	14883	25079	110044	16465.6	9108.1	160119	22099	1037	3095	38634	504209	130021	0.00181132	1584
110119	2018	Yanqing District	Beijing	Beijing	1995	376	353250	85007	145006	66581	118000	41001	1792535	183659	77667	58936	47340	44916	19588	14500	1401207	2034337	983000	13288	26584	93010	19386.2	7273.7	144087	22542	1102	3226	23096	506651	139726	0.00151868	1632
110119	2019	Yanqing District	Beijing	Beijing	1995	376	363825	81217	144045	59229	120000	38000	1953318	179165	74073	46606	41415	48701	20152	15203	1283115	2277822	1080266	12727	28179	94009	29062	5514.2	139358	22841	1102	3380	18650	517161	157635	0.00176022	1862
110119	2020	Yanqing District	Beijing	Beijing	1995	376	351105	93169	140045	39728	125181	37313	1956899	138608	61835	37662	47220	50476	21729	15941	1391039	2692166	997117	13163.7	28179	96494	34789.3	5585.1	139588	23677	1119	3487	16372	421166	113273	0.00173613	1863
110119	2021	Yanqing District	Beijing	Beijing	1995	376	353805	105206	141795	43961	123000	36000	2047392	149697	61724	31190	46426	54214	24774	16359	1259503	2985727	1091000	16379	30152	102980	34152	5585	164522	24492	1180	2936	12553	599342	180665	0.00236835	1852
110119	2022	Yanqing District	Beijing	Beijing	1995	376	300825	91775	157194	39342	106437	44345	2102553	155685	73623	29768	41266	42283	22416	14705	1221854	4333812	1123730	35159	30755	85977	28351	5138	157959	25165	1180	2426	11823	266152	74094	0.00138767	1818
120101	2012	Heping District	Tianjin	Tianjin	10	604	340080	68563	201494	33163	138792	56150	6532600	61467.7	76425	42924	4189	28444	12274	7670	472115	7.45363e+06	3528700	31185	33731.2	304725	61849	19837.7	465832	56896	6056	9728	64479	312346	68380	0.001924	1309
120101	2013	Heping District	Tianjin	Tianjin	10	604	364095	60152	200170	34061	144956	59278	6942900	60848.3	92332	41838	29270	36129	18524	11879	594531	6.62025e+06	3912700	31185	33751.6	301932	61961	19838.6	454315	55161	5628	9304	63926	305117	51770	0.001452	1295
120101	2014	Heping District	Tianjin	Tianjin	10	604	381505	63383	195158	41214	141344	57718	7203700	62282.7	101956	40875	22453	42748	18980	11555	748832	6.88359e+06	4088800	30668	35508.3	291551	49544	19377.7	428138	53867	5175	4228	74375	396946	70557	0.00134	1432
120101	2015	Heping District	Tianjin	Tianjin	10	604	352845	62534	193498	41069	141608	58444	7757700	64261.9	85040	45656	33172	44266	20256	13166	711390	7.13091e+06	4585800	31159	36284.3	281330	42315	20078.5	420301	52869	5060	3088	73471	405301	73019	0.001721	1584
120101	2016	Heping District	Tianjin	Tianjin	10	604	352035	63666	193316	40958	142143	60526	8026200	67150.6	76222	47988	25389	43031	20450	12994	1181832	8.12758e+06	4887400	30706	37548.9	213412	48265	18187.3	426054	54359	5186	3014	73033	412282	85700	0.001824	1614
120101	2017	Heping District	Tianjin	Tianjin	10	604	354565	64012	196863	41399	145707	61665	8547500	61387.8	101189	42003	7726	35437	16006	10793	1134559	7.5437e+06	4884400	30618	37680.7	201889	47320	17429.1	424086	54308	4995	3022	72534	426649	87901	0.001399	1603
120101	2018	Heping District	Tianjin	Tianjin	10	604	351715	63716	226632	37618	143276	52994	9201800	61576.6	171702	40712	34231	42364	17676	10445	598417	8.41526e+06	5074000	30459	36826.7	197790	50744	17823.3	420442	56606	4911	2983	71668	424253	86090	0.001694	1651
120101	2019	Heping District	Tianjin	Tianjin	10	604	361230	82931	233224	57378	149546	52540	8089600	61536.3	79273	43884	40334	44399	19114	11249	519971	7.53148e+06	4566600	31476	36767.4	203629	50764	17066.2	422935	59946	4626	3162	74040	463271	119996	0.001345	1858
120101	2020	Heping District	Tianjin	Tianjin	10	604	351465	70885	231148	65267	150439	39030	8286700	62368.5	117212	48715	28062	44180	18940	11231	469528	7.8111e+06	4566600	31158	35547	205497	51579	17045.6	419080	64284	4641	3168	71394	740062	198946	0.001451	1857
120101	2021	Heping District	Tianjin	Tianjin	10	604	353805	85996	226189	71877	155990	42992	7912468	62427.5	134794	50336	10932	44679	19614	11127	524652	8.05594e+06	1972944	31144	35078.2	203449	52802	17062.7	421838	70536	4621	3182	70953	790678	202764	0.002173	1889
120101	2022	Heping District	Tianjin	Tianjin	10	604	611330	82327	174586	127961	105690	66007	6128464	63006	204886	57865	39988	44662	19970	14307	482680	8.16816e+06	1894026	31285	34807.3	203030	72127	15310.1	427275	104882	4446	3984	151158	912298	638649	0.001439	1886
120102	2012	Hedong District	Tianjin	Tianjin	40	219	701930	117215	297380	65588	219719	135035	7003271	60875.1	15648	57176	36651	28588	16456	11705	118719	465191	131510	41411	115813	525352	29995	13422	279417	43880	12352	3061	149108	826780	149380	0.002591	1100
120102	2013	Hedong District	Tianjin	Tianjin	40	219	702120	80576	256779	84663	154486	71080	7565104	60477.3	24464	59808	12876	31590	18044	12014	124387	496318	149472	41457	112279	506166	27757	16827.5	302598	42696	12812	3072	142364	772166	107698	0.002326	1300
120102	2014	Hedong District	Tianjin	Tianjin	40	219	702670	90233	246505	91835	133059	61252	7536680	60765.7	15386	58544	27886	34270	17859	12098	168950	533892	167181	41305	91720	539558	27281	17116	328420	58617	13378	2526	143617	840033	146029	0.001323	1300
120102	2015	Hedong District	Tianjin	Tianjin	40	219	701670	86118	242970	75399	130921	58925	8186665	60916.8	15476	55667	13728	41060	22856	13812	155422	574541	184136	41334	92634	529518	26082	19886	358644	59797	13954	2529	146987	735422	127506	0.001596	1300
120102	2016	Hedong District	Tianjin	Tianjin	40	219	700910	113706	243862	62510	133193	70472	7022714	61653.2	25337	58025	18358	41060	22844	14439	184790	573521	200520	41578	107182	507598	29879	20542	382752	62237	14662	2534	143303	779231	155326	0.002111	1530
120102	2017	Hedong District	Tianjin	Tianjin	40	219	680575	107909	255546	97914	140515	77180	7605108	61736.7	15749	61007	11390	46510	23014	14430	165825	600787	214606	40789	103904	514517	33255	15788	392680	65679	12074	2487	136346	770803	187433	0.001772	1530
120102	2018	Hedong District	Tianjin	Tianjin	40	219	720095	107936	269987	83778	153308	90392	8058521	61575.5	24198	58094	14584	49626	22825	14422	208040	637519	227885	41584	94467	503337	35236	19832	379568	72271	11516	2501	138150	764955	194714	0.001732	1620
120102	2019	Hedong District	Tianjin	Tianjin	40	219	690815	47819	252360	82838	138225	72049	6191043	61426.3	94233	55342	32755	54784	27794	17345	191397	624635	225606	42206	95412	548637	47053	20625	388814	99806	8637	2595	132712	753241	195526	0.001772	1810
120102	2020	Hedong District	Tianjin	Tianjin	40	219	691760	64428	255742	72425	141850	74613	6220108	61020.5	101991	59988	23115	54710	27948	17012	208623	612862	207558	43189	87779	543151	47529	20212	406032	100520	7512	2649	133475	778558	206596	0.001764	1810
120102	2021	Hedong District	Tianjin	Tianjin	40	219	712790	82005	235225	131291	133628	69809	6183038	61040.4	120707	56273	5817	54869	28172	16877	194019	612751	197180	42316	79879	499699	47411	21425	421556	102115	7327	2689	139161	904674	439959	0.002267	1910
120102	2022	Hedong District	Tianjin	Tianjin	40	219	763970	110600	255948	103825	141233	87984	6116519	60773.7	208800	56261	35216	42644	18868	13987	195959	633780	201124	42316	81477	514690	46615	22496	437066	95808	4786	2678	140759	873438	371843	0.002178	1910
120103	2012	Hexi District	Tianjin	Tianjin	38	89	931830	300	349924	92609	288889	84752	2618400	67580.4	174863	59110	73016	25827	11500	7061	566578	8.78756e+06	5575352	31185	33731.2	304725	57138	19837.7	480552	43897	2259	5040	217897	819610	140475	0.002068	1230
120103	2013	Hexi District	Tianjin	Tianjin	38	89	970990	300	339538	154402	226071	80410	2662100	67584.3	149238	61333	36258	29570	11976	7392	508869	1.03772e+07	6291884	31185	33751.6	301932	59072	19838.6	466128	46696	2574	5235	273109	983116	195663	0.001454	1299
120103	2014	Hexi District	Tianjin	Tianjin	38	89	994225	300	369392	165564	238723	80604	2801000	67759.4	134459	57618	14062	31449	14578	8625	475914	1.29112e+07	6980948	30671	35508.3	291551	50458	19377.7	436277	45058	3595	3176	308531	1259261	262726	0.00134027	1414
120103	2015	Hexi District	Tianjin	Tianjin	38	89	974275	300	345522	169559	237233	82295	2860500	66966.6	125616	62128	12959	30724	14490	8605	394499	1.2625e+07	7945314	31159	36284.3	281330	47521	20094.3	539687	44911	2981	2914	287851	1571070	303860	0.001636	1480
120103	2016	Hexi District	Tianjin	Tianjin	38	89	982675	52167	310284	144096	266735	94685	2909800	66629.6	154647	56547	12634	29701	12640	7729	408517	1.27258e+07	8074662	30706	37548.9	213412	50963	18187.3	498981	46130	2965	2912	259192	960345	319302	0.00181591	1589
120103	2017	Hexi District	Tianjin	Tianjin	38	89	973410	58992	334551	106815	263848	79746	4119700	67133.6	139961	53281	13392	30686	14860	8423	459687	1.27714e+07	8032626	30618	37680.7	201889	51187	17429.1	494768	47536	3263	2938	202626	832270	250088	0.00132995	1611
120103	2018	Hexi District	Tianjin	Tianjin	38	89	981265	121180	341525	81931	268794	86282	4341800	66799.4	160673	51066	10723	36344	15885	9104	464680	1.21223e+07	8273605	30487	36826.7	197790	53796	17823.3	487768	52770	3112	2892	164850	804072	180606	0.001774	1634
120103	2019	Hexi District	Tianjin	Tianjin	38	89	981340	104841	346319	83175	289317	82970	3339100	66972.3	159466	56043	35815	38232	18105	10919	478620	1.17045e+07	4979124	31547	36767.4	203629	53451	17066.2	506854	55937	2980	2828	163263	800700	184704	0.001281	1834
120103	2020	Hexi District	Tianjin	Tianjin	38	89	860415	102122	375130	91751	298092	90526	3436700	67879.1	180397	57290	28832	38353	18711	11509	1085655	1.29332e+07	5028915	31158	35547	205497	54930	17045.6	489194	59317	2888	2897	183925	947500	709614	0.0013601	1837
120103	2021	Hexi District	Tianjin	Tianjin	38	89	852710	115572	363582	92353	299572	89456	4009305	68467.5	234517	57853	12596	40807	19606	11343	1095565	1.35246e+07	2683637	31214	35078.2	203449	55969	17062.7	495340	62627	2784	3077	238671	1032544	771947	0.002145	1823
120103	2022	Hexi District	Tianjin	Tianjin	38	89	924195	39523	358650	138663	210440	84050	4518773	69531.9	198974	61542	41494	44662	19970	14307	1117476	1.33513e+07	2603128	31356	34807.3	203030	65613	15310.1	508074	59086	3328	3686	205850	912298	607423	0.001524	1845
120104	2012	Nankai District	Tianjin	Tianjin	39	844	753750	165305	365034	42729	382782	141224	3051226	482868	205964	179499	42775	19081	8929	5901	744236	3074906	2293939	73637	29922.4	731371	95220	24133	685753	88317	8065	2739	125939	401985	62365	0.00207268	1100
120104	2013	Nankai District	Tianjin	Tianjin	39	844	761195	149375	441659	62538	340298	174683	2301085	438971	155888	172534	35209	23076	10330	5958	784778	3429257	2689919	59049	32615	689973	94598	26231	578676	91052	7169	2602	116997	533649	80433	0.00223326	1220
120104	2014	Nankai District	Tianjin	Tianjin	39	844	783050	150600	479390	69122	343089	180169	2518119	250344	131962	161373	28704	24880	11670	7097	814389	3723957	2940101	63466	40727.5	711619	98867	29922	538204	96522	7154	2606	114302	803328	133738	0.00207189	1350
120104	2015	Nankai District	Tianjin	Tianjin	39	844	792620	153283	526198	79244	346102	181973	2917584	252141	134442	163274	14496	25925	11202	6962	1006177	3194390	3265187	62628.5	42549.6	731303	101663	28839	520319	103522	7029	2558	124239	779721	113104	0.00186814	1450
120104	2016	Nankai District	Tianjin	Tianjin	39	844	603040	139099	512676	64077	301240	193714	2439608	260700	135860	175190	46768	30148	17597	11863	957567	4199068	3630072	59068.4	49293.5	767868	93633	28732	486808	111836	6539	2492	109875	561710	131956	0.00234457	1550
120104	2017	Nankai District	Tianjin	Tianjin	39	844	821965	146041	555920	70596	356819	157610	5046295	179099	140422	145150	6468	33893	18762	12434	1023568	4513384	4008342	66512	46336	392992	83552	26494	501684	122394	5690	2470	122721	831371	238199	0.00192282	1640
120104	2018	Nankai District	Tianjin	Tianjin	39	844	853235	159134	523203	87216	363369	156878	5144527	182517	144040	122731	92637	36515	20690	13028	998279	4893237	3815284	69941	48189	441239	86755	25396	521536	132498	5548	2397	120442	869878	261727	0.00191676	1730
120104	2019	Nankai District	Tianjin	Tianjin	39	844	860910	139047	463935	66132	350370	153145	2554408	182308	168783	124403	19644	38865	23504	13742	1034539	5671369	4120507	76992	44334	469029	87566	23600	480726	142693	5924	2488	118659	660199	211279	0.00183595	1730
120104	2020	Nankai District	Tianjin	Tianjin	39	844	874775	135321	386714	43495	345182	151332	3141253	199700	179288	137801	36823	40555	25750	14109	1086266	6602210	3832072	84397	43447	517299	88970	22150	561341	141104	5092	2385	118820	849095	243609	0.00318969	1730
120104	2021	Nankai District	Tianjin	Tianjin	39	844	521620	73364	248662	38418	145204	67033	5060901	205691	135827	141769	30822	44046	18843	11921	1107991	6338122	3487186	79640	51035.4	537991	82962	21042	608478	153910	6669	2810	46604	696509	227077	0.00287867	1900
120104	2022	Nankai District	Tianjin	Tianjin	39	844	583920	69272	249342	80527	134499	59834	5156419	193350	214175	158330	25001	43073	19021	11976	1052591	6908553	3277955	66696	51476.1	586410	81791	22094	623058	80973	4685	2652	102924	806402	239211	0.00192823	1900
120105	2012	Hebei District	Tianjin	Tianjin	30	661	945000	1300	330550	131623	258474	87902	6628500	61079.8	74773	61473	24471	27059	12105	8040	376108	4.91056e+06	2997000	31185	33731.2	304725	63778	19837.7	464371	64286	7990	9952	230441	910542	198028	0.002136	1275
120105	2013	Hebei District	Tianjin	Tianjin	30	661	980315	1200	400128	120266	259246	103550	6718300	61353.8	85007	62010	4426	33739	16700	10961	436532	4.40434e+06	3218400	31185	33751.6	301932	60819	19838.6	454553	64372	8495	10879	219005	890378	190116	0.001502	1286
120105	2014	Hebei District	Tianjin	Tianjin	30	661	1023315	1300	404606	153324	260869	92241	7028200	61774.1	78357	75178	24436	36523	15544	9719	598758	4.60857e+06	3363300	30671	35508.3	291551	49463	19377.7	428267	63320	9549	4735	248622	1055872	238272	0.001377	1413
120105	2015	Hebei District	Tianjin	Tianjin	30	661	984955	1300	399732	173593	260835	97502	7700700	61758.9	66228	82935	28103	43809	20407	14093	702896	4.78534e+06	3721600	31159	36284.3	281330	43571	20094.3	419946	64619	9602	4456	317268	1204430	295281	0.001712	1473
120105	2016	Hebei District	Tianjin	Tianjin	30	661	990435	64007	429658	152668	265051	106072	8198500	61623.8	64100	82796	28279	44039	21442	15378	709925	5.31828e+06	4143900	30706	37548.9	213412	48543	18187.3	426333	67570	9426	4724	264988	1034704	265447	0.001826	1561
120105	2017	Hebei District	Tianjin	Tianjin	30	661	994265	96497	421274	86138	337596	147924	9749800	61598.8	158325	74585	41120	34736	15564	10041	674429	5.6407e+06	4267700	30618	37680.7	201889	50869	17429.1	423065	71317	9197	4666	166133	871741	280545	0.001394	1570
120105	2018	Hebei District	Tianjin	Tianjin	30	661	992020	146802	446554	83811	358829	148150	10419800	61708.6	476860	61785	13808	41580	15780	9280	652664	6.08149e+06	4555000	30487	36826.7	197790	52451	17823.3	432092	75085	8713	4664	164721	883298	273513	0.001807	1626
120105	2019	Hebei District	Tianjin	Tianjin	30	661	1004850	7673	441930	85640	358046	120241	9528700	61532.7	469784	72806	52425	42257	17796	10724	600813	4.77947e+06	4555000	31547	36767.4	203629	52152	17066.2	423021	81730	8512	6688	162419	886681	376680	0.001291	1836
120105	2020	Hebei District	Tianjin	Tianjin	30	661	823245	122432	427446	106191	337786	127325	9896300	61575.3	502068	58829	34405	42333	17990	10771	648735	5.6014e+06	4691650	31158	35547	205497	53182	17045.6	419058	90118	8974	6502	181138	1050196	728840	0.001403	1815
120105	2021	Hebei District	Tianjin	Tianjin	30	661	812450	122927	415084	107700	337302	128248	10258304	61260.7	85668	59583	33194	44684	21234	13853	604267	5.7448e+06	2274832	31214	35078.2	203449	65872	17062.7	422196	104686	8946	7468	193167	1112257	749525	0.002187	1891
120105	2022	Hebei District	Tianjin	Tianjin	30	661	922390	31774	358428	134508	254361	109115	6182568	61128.2	204886	65728	39997	44662	19970	14307	658651	6.04894e+06	2047349	31356	34807.3	203030	70668	15310.1	427372	105985	6540	6846	205850	912298	607423	0.00144	1886
120106	2012	Hongqiao District	Tianjin	Tianjin	21	595	1103705	4900	448686	171410	218004	149759	5297300	60238.1	106319	88171	30387	26282	11644	7290	260988	1.83284e+06	1064705	31185	33731.2	304725	72183	19837.7	546729	62123	4969	8341	351029	1365211	205140	0.0022317	1209
120106	2013	Hongqiao District	Tianjin	Tianjin	21	595	1140585	5000	385884	193349	157607	131573	5073000	60168.8	94213	78315	29800	32487	16680	10110	282361	2.06081e+06	1300270	31185	33751.6	301932	63638	19838.6	548435	62753	6951	10191	339299	1618670	236821	0.00142874	1257
120106	2014	Hongqiao District	Tianjin	Tianjin	21	595	1173220	5000	389908	203480	124769	129007	5442200	60137.1	83877	77971	31893	34293	16066	10333	334035	2.146e+06	1477876	30671	35508.3	291551	51592	19377.7	505147	63140	7589	5916	334021	1647599	253070	0.00135916	1346
120106	2015	Hongqiao District	Tianjin	Tianjin	21	595	1141955	5000	388032	190615	158024	127596	5909300	60511	80131	80232	11051	35162	16274	9962	405129	1.90337e+06	1850073	31159	36284.3	281330	45025	20094.3	503090	63634	8314	4646	325786	1618375	298079	0.00180054	1392
120106	2016	Hongqiao District	Tianjin	Tianjin	21	595	1150290	53135	370859	169886	151358	128256	6520900	60680.1	79026	82744	17505	35819	16639	10865	425385	2087222	1485089	30706	37548.9	213412	49478	18187.3	514135	66236	8710	4562	238903	1034759	358920	0.00179115	1561
120106	2017	Hongqiao District	Tianjin	Tianjin	21	595	1140900	41199	420437	150853	196687	142032	8145000	59536.3	65979	96356	10211	35749	16592	10527	467924	2.29196e+06	1351431	30618	37680.7	201889	49507	17429.1	499021	69502	8743	4655	174545	930191	321458	0.00131517	1601
120106	2018	Hongqiao District	Tianjin	Tianjin	21	595	1150870	26418	364857	154111	149727	122446	8931000	59671.9	72676	96596	14335	42447	16344	8891	437404	2.39106e+06	3093087	30487	36826.7	197790	52845	17823.3	502190	74519	8870	6589	194081	1084778	371180	0.0018599	1593
120106	2019	Hongqiao District	Tianjin	Tianjin	21	595	1152860	53787	368904	151722	144851	115343	6254400	60016.1	161617	94128	37841	44048	20462	13366	464000	1.79536e+06	2938433	31547	36767.4	203629	55944	17066.2	507414	81081	8791	6634	189010	1048250	471234	0.00123492	1800
120106	2020	Hongqiao District	Tianjin	Tianjin	21	595	891435	113266	461183	107374	314828	128062	6261300	60301.7	103352	75881	13331	43666	20106	11847	445440	2.16714e+06	2938433	31158	35547	205497	56090	17045.6	506578	91289	9017	6789	234784	1050374	752516	0.00133593	1839
120106	2021	Hongqiao District	Tianjin	Tianjin	21	595	884000	115213	450978	110323	343896	132121	6694422	59846.3	82012	71702	20614	44731	20808	13429	753309	2.17605e+06	2967817	31214	35078.2	203449	65188	17062.7	506910	105346	8807	7373	238338	1145491	780834	0.00214899	1857
120106	2022	Hongqiao District	Tianjin	Tianjin	21	595	924905	35097	229655	140037	140813	59186	6128464	59186.5	204359	74635	42121	44814	20022	14545	723177	2.15426e+06	2858033	31356	34807.3	203030	70601	15310.1	499580	106268	6535	6846	205850	905942	599069	0.00140556	1872
120110	2012	Dongli District	Tianjin	Tianjin	479	109	844730	100	268237	120018	217380	107193	3205000	60010.9	228456	45107	34354	25367	10991	7348	419969	8.53898e+06	3912800	31185	33731.2	412450	56023	19837.7	464642	49561	3601	5796	164384	835752	146493	0.002046	1312
120110	2013	Dongli District	Tianjin	Tianjin	479	57	880525	100	365105	126206	163729	95485	3380000	60473.9	80000	41061.4	37133	30354	12165	7773	485635	7605052	4537700	31185	33751.6	301932	72313.7	19838.6	454633	48062	3798	4165	178450	836244	148957	0.001419	1302
120110	2014	Dongli District	Tianjin	Tianjin	479	48	912030	100	410940	108705	143465	87010	3750000	60451.7	80000	41160.8	41716	33373	15694	10360	646753	7.89693e+06	4701100	30671	35508.3	291551	64232.2	19377.7	428182	45249	4266	2783	213020	835429	159785	0.001432	1430
120110	2015	Dongli District	Tianjin	Tianjin	479	48	892430	100	405607	107869	143540	89112	4030000	60839.7	80000	41051.9	60187	32714	15668	9665	792551	8.74272e+06	4777400	31159	36284.3	281330	59631.1	20094.3	418867	45006	3937	2761	209777	836476	164991	0.001699	1579
120110	2016	Dongli District	Tianjin	Tianjin	479	48	894125	23768	380919	147039	150887	92356	4110000	63851.9	80000	43091.9	56812	29496	14129	8564	864774	9.23972e+06	5094600	30706	37548.9	213412	68207.3	18187.3	425726	45658	4098	2782	194459	1017012	368333	0.001817	1607
120110	2017	Dongli District	Tianjin	Tianjin	479	48	893120	18686	411187	139919	170239	92998	4250000	60461.4	80000	41192.4	40482	29915	13728	8800	878485	9.31193e+06	5271400	30618	37680.7	201889	68489.6	17429.1	422130	46893	4686	2806	196235	957895	351108	0.001452	1597
120110	2018	Dongli District	Tianjin	Tianjin	479	48	890265	43441	412152	88195	168899	88706	3940000	64164.6	80000	42197.3	39532	35774	16648	9916	991421	9.37687e+06	5080000	30487	36826.7	197790	75354.1	17823.3	420123	48782	4654	2821	203145	812724	209741	0.001825	1631
120110	2019	Dongli District	Tianjin	Tianjin	479	48	900595	22101	413106	86048	169114	85368	3590000	60383.7	80000	41482.6	33106	37620	17224	9481	800476	9.54037e+06	5283200	31547	36767.4	203629	76489.8	17066.2	421388	50576	3980	2752	207582	800399	201813	0.001322	1849
120110	2020	Dongli District	Tianjin	Tianjin	479	48	653150	35992	392639	111107	200508	87793	3400000	60175.6	80000	41298.2	33796	37670	17125	8701	712025	8.36911e+06	5600192	31158	35547	205497	78482.3	17045.6	418628	53432	3852	2750	214788	874689	624601	0.001447	1849
120110	2021	Dongli District	Tianjin	Tianjin	479	48	644915	39475	267982	140631	199613	87070	4101776	60159.1	243573	53644	32373	42748	20164	13328	793867	8.82284e+06	2534280	31214	35078.2	203449	55666	17062.7	423076	55815	3831	3014	215963	931570	720144	0.002177	1886
120110	2022	Dongli District	Tianjin	Tianjin	479	48	926340	21741	331026	140037	205832	84491	5480521	60072.9	196643	57801	43873	45040	20060	14611	865315	9.50429e+06	2280852	31356	34807.3	203030	71078	15310.1	427124	59385	3933	3670	206149	905942	599069	0.001412	1884
120111	2012	Xiqing District	Tianjin	Tianjin	566	149	562825	1200	174147	96909	140839	64503	1402600	59874.1	174372	56514	35104	23848	10790	7049	404913	6.10199e+06	5311800	31109	33731.2	411595	64517	19837.7	465267	31435	2738	4561	139769	651186	106298	0.00224707	1241
120111	2013	Xiqing District	Tianjin	Tianjin	566	151	580345	1200	325155	106226	141631	65103	1810000	59865.4	80000	46136.2	32507	28919	12246	9728	447250	6.41875e+06	5741700	31109	33751.6	301932	72313.7	19838.6	454570	30555	2740	4064	150303	744365	132684	0.00140469	1301
120111	2014	Xiqing District	Tianjin	Tianjin	566	151	594860	1200	328319	97958	139810	69805	1670000	60460.3	80000	40039	38601	28233	12728	7715	549529	6.86311e+06	5795600	30948	35508.3	291551	64232.2	19377.7	428299	30022	3195	2532	153978	698152	137831	0.0013682	1418
120111	2015	Xiqing District	Tianjin	Tianjin	566	151	560470	1200	323220	96570	143222	66838	1600000	60542	80000	40159.5	31826	28654	13852	8213	544034	7.6956e+06	5722200	31164	36284.3	281330	59631.1	20094.3	420643	29920	2850	2509	156494	716401	140075	0.00178963	1440
120111	2016	Xiqing District	Tianjin	Tianjin	566	151	570970	57952	350668	102400	154310	83885	2040000	61387.2	80000	40107.3	11425	29529	13921	8417	533153	8.69311e+06	5755700	30730	37548.9	213412	68207.3	18187.3	425949	30844	3441	2565	175159	770986	198073	0.00178962	1564
120111	2017	Xiqing District	Tianjin	Tianjin	566	150	564690	76602	321648	102964	147684	64236	1580000	60788.3	80000	41107.8	137695	30075	11908	7377	753367	8.00063e+06	5956100	30655	37680.7	201889	68489.6	17429.1	422130	31435	3234	2598	161209	778634	192334	0.00131458	1595
120111	2018	Xiqing District	Tianjin	Tianjin	566	150	574300	68329	311609	102312	152655	60993	2030000	60772	80000	41160.9	38183	35102	15474	9041	636750	7.89494e+06	6361000	30627	36826.7	197790	75354.1	17823.3	419845	32185	3344	2631	182683	793831	205743	0.0018084	1624
120111	2019	Xiqing District	Tianjin	Tianjin	566	150	572455	68990	310960	88042	156447	63228	1910000	60638.2	80000	40725.7	28431	35484	16987	8646	637620	7.82696e+06	6170170	31628	36767.4	203629	76489.8	17066.2	423113	33374	3204	2613	187042	761841	210213	0.00119526	1870
120111	2020	Xiqing District	Tianjin	Tianjin	566	133	484325	71845	318294	62968	153314	64530	2090000	60416.1	80000	40418.8	27178	35895	16982	8438	551815	7.49422e+06	6170170	31406	35547	205497	78482.3	17045.6	418985	34804	3224	2653	67724	673919	167516	0.00133406	1866
120111	2021	Xiqing District	Tianjin	Tianjin	566	133	433915	97873	241847	65532	152991	66122	1937586	60019.2	305810	56916	31851	38059	19108	9044	567915	7.85091e+06	4090414	31295	35078.2	203449	53884	17062.7	423076	34562	3642	2852	50674	715627	168013	0.00222243	1879
120111	2022	Xiqing District	Tianjin	Tianjin	566	133	809617	66603	219978	136226	107322	86182	5435939	60413.2	204886	62328	49772	45040	20060	14383	596311	7.96823e+06	4294935	31437	34807.3	203030	64389	15310.1	427124	64904	3933	3602	137317	910154	451250	0.00147994	1888
120112	2012	Jinnan District	Tianjin	Tianjin	388	165	661645	67000	259700	68646	129000	13500	6716800	55800	40800	106818	1053	32993	16380	10463	382651	3.85333e+06	1748600	7272.3	13743	52280	49646	12028	347311	42404	1114	1789	140440	641099	103426	0.0023338	1250
120112	2013	Jinnan District	Tianjin	Tianjin	388	165	691280	52900	132815	70009	105055	35142	4806800	60000	44000	50000	20316	38830	18555	13298	477910	4.38099e+06	2031800	6995	13627	85660	52366	13074	347720	42646	1194	1860	145449	456359	76543	0.00151056	1281
120112	2014	Jinnan District	Tianjin	Tianjin	388	165	721290	47400	121244	72977	106060	46085	5159900	60000	41000	40000	39835	44590	20747	16583	576791	4.43626e+06	2197200	6348.2	14172	61881	48647	12486	351811	42665	1299	1641	149521	500807	87761	0.00132819	1414
120112	2015	Jinnan District	Tianjin	Tianjin	388	153	752780	44000	113009	77995	96265	51616	5293300	60000	42000	40000	34495	47862	22552	16577	731014	4.46645e+06	2406500	5861.6	13747	45491	52271	12720	353051	42526	1551	1756	170835	642683	123233	0.001759	1407
120112	2016	Jinnan District	Tianjin	Tianjin	388	153	763360	43084	105370	97302	100828	47619	5546000	60000	40700	40000	39175	50532	24521	17255	864888	4.6021e+06	2602500	5604.33	12372	36393	49499	12702	346444	43336	1551	1675	183374	808953	195660	0.00186023	1561
120112	2017	Jinnan District	Tianjin	Tianjin	388	153	760590	41439	98668	112581	100165	49203	5889700	60000	39200	40000	21801	41942	26556	18589	908132	4.36045e+06	2687900	5932.93	12867	27295	52746	12656	362075	43819	1531	2268	189481	817331	232938	0.00135309	1566
120112	2018	Jinnan District	Tianjin	Tianjin	388	153	762455	40949	91871	89825	97552	48210	6196900	60000	35300	40000	21521	45201	28924	20040	563943	4.48333e+06	2650000	5276.8	11580	27875	57165	12502	334159	44566	1526	1788	196023	790716	197443	0.00189578	1596
120112	2019	Jinnan District	Tianjin	Tianjin	388	153	771160	39579	85737	88625	94971	42629	6382600	60000	39500	40000	18241	47259	32078	21550	514587	4.37602e+06	2862000	4658.67	11233	28117	56377	16537	332311	46452	1561	1970	199374	766445	199147	0.00128678	1815
120112	2020	Jinnan District	Tianjin	Tianjin	388	151	860305	35563	79208	131105	90405	40582	6365900	60000	46800	40000	23162	46694	32044	21524	454427	4.08556e+06	2633040	4926.4	11008	26460	58511	12382	358537	48554	1731	2680	199291	896463	524020	0.00137444	1847
120112	2021	Jinnan District	Tianjin	Tianjin	388	151	853630	35263	181340	135692	100514	61467	7066007	61200	41156	52220	25126	46049	21920	14353	429092	4.26391e+06	725517	34684.5	11448	25931	50265	13620	363677	50642	1741	2520	200929	981460	772101	0.00220549	1820
120112	2022	Jinnan District	Tianjin	Tianjin	388	151	951845	43755	234559	146078	122592	70020	6133464	55080	199702	49825	40379	45040	20060	14611	472001	4.76597e+06	711007	31731	11906	28524	56385	14846	381240	60785	4517	3360	205616	914944	603829	0.00150135	1889
120113	2012	Beichen District	Tianjin	Tianjin	473	126	760300	91400	260714	69460	133000	25000	7229900	62400	108000	57378	33431	33094	16392	11463	261398	3.22843e+06	1376300	19202	13741	50685	62045	12240	767892	46635	2026	1364	142110	727892	106733	0.00219754	1216
120113	2013	Beichen District	Tianjin	Tianjin	473	126	784815	92000	270286	82741	127714	18984	8125800	60000	118100	110026	37778	38558	18563	10603	309060	3.28108e+06	1528400	17830.9	13718	53295	54293	13021	626662	48312	2078	1510	147871	809105	144186	0.0014426	1278
120113	2014	Beichen District	Tianjin	Tianjin	473	126	810285	91900	270983	89430	125043	17658	9647100	60000	125000	48781	66112	44457	21035	11597	380364	3.40935e+06	1644600	18922.8	15090	287268	53373	12575	611717	48786	2420	1736	152439	740907	136129	0.00134234	1363
120113	2015	Beichen District	Tianjin	Tianjin	473	126	844985	92100	272911	69602	123639	16398	10150600	60000	131300	65158	82125	47631	22829	12452	449272	3.67115e+06	1768200	19205.8	15995	272367	65238	12843	614915	49870	2347	1154	173906	665482	124335	0.00178972	1417
120113	2016	Beichen District	Tianjin	Tianjin	473	126	852920	48002	244837	96879	122646	16214	10383500	60000	120800	66879	102772	50236	24787	13223	521407	4.66936e+06	1994600	18971.2	15995	281330	39982	12641	770064	50198	2195	1114	183548	804078	194599	0.00178254	1568
120113	2017	Beichen District	Tianjin	Tianjin	473	126	854945	49041	218646	90535	115154	14712	9632200	60000	109400	49952	75797	52469	26486	13975	404637	3.83836e+06	2082800	8837.3	17115	286957	42868	12751	648671	51937	2299	1089	188867	713151	186297	0.00131287	1574
120113	2018	Beichen District	Tianjin	Tianjin	473	126	864610	48095	227922	93691	117827	14076	9866400	70000	111000	111650	39923	54625	28126	14765	454807	3.97749e+06	2157000	10451.7	15404	304174	46102	12582	607005	52553	2651	3618	193823	817549	215694	0.00191704	1592
120113	2019	Beichen District	Tianjin	Tianjin	473	121	872825	47873	228178	98733	117788	13273	8291900	60000	128000	46103	47386	57756	30342	15940	502151	3.97285e+06	2286420	10356.9	15558	80062.9	47100	13589	622653	54400	2929	3185	196426	816457	204334	0.00125451	1804
120113	2020	Beichen District	Tianjin	Tianjin	473	121	1194690	12189	227412	120621	115458	13698	8205900	60000	131500	46985	50904	48317	27405	16637	485809	3.92238e+06	2057778	11486	15714	82176.6	49857	12471	781617	56826	2907	4168	168771	869153	544485	0.00135825	1806
120113	2021	Beichen District	Tianjin	Tianjin	473	121	1194980	36536	223716	136805	120119	64741	9324084	58800	119309	38170	55869	48891	23386	15536	419377	3.98026e+06	716992	24164.3	14928	87929	80863	11349	648547	58998	2601	2798	178173	997346	772859	0.00208331	1848
120113	2022	Beichen District	Tianjin	Tianjin	473	121	952925	70535	255026	152758	140396	64598	6120690	57624	206554	42765	41888	45025	20060	14563	419377	4.03218e+06	752842	31842	14480	86170	65982	11462	792378	105679	5193	3862	205616	961667	779803	0.00137866	1887
120114	2012	Wuqing District	Tianjin	Tianjin	1575	707	672420	103900	303281	70250	153900	16900	4911700	35904	50400	27955	31202	32165	15440	9857	623845	4.31952e+06	1495300	8066	10	114685	28414	298	186212	49877	1949	3092	142390	596116	92694	0.0021858	1201
120114	2013	Wuqing District	Tianjin	Tianjin	1575	685	680400	101600	326949	71567	147168	12197	6041200	34194	55500	24473	33520	36871	17525	15697	846085	4.5755e+06	1688900	7779.87	9	270203	26626	307.262	179168	51322	1935	1278	146102	566984	107448	0.00156741	1252
120114	2014	Wuqing District	Tianjin	Tianjin	1575	685	713885	100100	332227	68656	203756	157445	7082000	37613	57800	16223	84201	42204	19588	16602	933640	4.84698e+06	1911900	7417.33	8	229433	18381	302.117	178447	52996	2994	1346	147648	706430	123214	0.00123084	1404
120114	2015	Wuqing District	Tianjin	Tianjin	1575	685	893330	99700	317833	80521	200785	150568	7647400	41680	58200	25663	45045	45163	21312	17231	1099629	4.97707e+06	2267400	7300.33	8	206523	18432	302.563	172637	54397	3230	1274	168562	744346	134716	0.00169013	1504
120114	2016	Wuqing District	Tianjin	Tianjin	1575	685	890485	74252	313027	94583	200605	150026	8067000	38665	61900	20238	31424	47956	23145	17458	1019291	4.86379e+06	2878800	6938	8	177810	18857.4	2742	182493	56641	3319	1298	178407	846438	189984	0.00178396	1564
120114	2017	Wuqing District	Tianjin	Tianjin	1575	685	893665	85017	314861	102056	203366	146116	8296200	37390	48400	30579	63662	42696	35274	18461	890918	4.8643e+06	2740700	6578.8	8	179305	21861.7	1498	165884	58146	3639	1531	183774	838610	240315	0.00133156	1609
120114	2018	Wuqing District	Tianjin	Tianjin	1575	635	903735	84770	316490	100481	204854	148408	7491800	32514	48800	14008	29758	43665	27672	19501	866730	5.16677e+06	2689000	5151.6	7	179706	26076.6	1402	173521	61169	3709	7625	186993	876303	310243	0.002146	1632
120114	2019	Wuqing District	Tianjin	Tianjin	1575	622	904740	78441	304132	103929	196092	140276	5276200	36383	52800	16684	34134	46993	29447	20501	1048102	5.06979e+06	2500770	5474.33	7	180921	29791.2	1333	165633	62878	3632	7722	189999	884329	430724	0.00136673	1864
120114	2020	Wuqing District	Tianjin	Tianjin	1575	622	932445	65264	281859	105889	154631	144679	5391700	34056	67000	13729	37473	47042	26719	21182	938229	5.02399e+06	2355166	5771.87	7	182429	30836.5	2902	154076	65885	3802	3593	192097	888596	626347	0.00138603	1865
120114	2021	Wuqing District	Tianjin	Tianjin	1575	622	930905	60940	235638	152390	159153	57758	6031086	30650	50436	23855	29003	45862	22548	14293	790400	5.00085e+06	2355062	34559.9	8	178780	41486	2728	163349	69262	4079	3172	200929	958202	766820	0.00208288	1890
120114	2022	Wuqing District	Tianjin	Tianjin	1575	622	952315	58052	279592	152758	141480	65306	6138464	30650	200594	24803	39781	45025	20107	14530	711360	5.10879e+06	2519916	31842	7	191295	45814	2455	157423	64840	4692	4390	205616	960831	779507	0.00134992	1883
120115	2012	Baodi District	Tianjin	Tianjin	1450	765	744250	76600	291915	78017	135300	23900	6664300	62301.9	97700	43207	39519	32412	15502	10969	599931	3.97865e+06	1614600	20910	14	294315	84345	13428.9	380756	47657	1151	2558	142129	707490	108483	0.00228217	1211
120115	2013	Baodi District	Tianjin	Tianjin	1450	765	784925	77400	248188	78236	120196	49616	7626600	63022.5	101300	40919	48390	37180	17586	12979	782223	4.24358e+06	1904700	19522	14	293430	74102	13606.3	351046	48516	1294	2704	149792	708329	119873	0.00140567	1311
120115	2014	Baodi District	Tianjin	Tianjin	1450	765	814745	78200	240360	72760	116671	53703	8856800	65541.9	106800	34841	74362	42340	19868	14472	940926	4.38807e+06	1923700	12616.9	14	273660	83790	14631.8	336806	49873	1597	2469	154487	651161	126920	0.00140114	1416
120115	2015	Baodi District	Tianjin	Tianjin	1459	765	850880	79000	238851	72877	125450	54816	9557000	97763.6	112500	43686	73474	44454	21606	14346	884470	4.45825e+06	2129000	22230.8	14	273065	94109	13972.2	335987	50902	1445	2370	175604	781512	164516	0.00175408	1505
120115	2016	Baodi District	Tianjin	Tianjin	1459	765	864170	48874	197425	138740	133842	50648	10525300	98385.8	63200	48262	74686	47991	23433	15687	1573298	4.82272e+06	2264500	20763	13	262540	61416	13369.4	309438	51807	1901	2574	185280	914511	335697	0.00181682	1570
120115	2017	Baodi District	Tianjin	Tianjin	1459	765	864035	52459	212308	135963	144556	64654	9588200	98532.3	62600	48521	68813	51502	25890	15838	1362127	4.77815e+06	2405700	32457.5	14	270205	59098	13731.1	335039	51400	2805	2788	190315	911967	385661	0.00135494	1597
120115	2018	Baodi District	Tianjin	Tianjin	1459	751	873495	51730	220966	132602	134831	63990	9448800	99628.6	59600	56067	38871	42984	19914	14011	1641472	4792729	2277000	29635	15	500272	59205	13638.8	334274	52178	3128	2757	194432	885175	348772	0.00179821	1625
120115	2019	Baodi District	Tianjin	Tianjin	1468	751	870430	51200	239898	133930	156537	69880	6053500	103153	65300	55613	39029	43344	21123	13160	1690874	4.72193e+06	2185920	30178	15	494488	59511	13801.9	357320	53873	4459	2908	197823	882292	453338	0.00119249	1854
120115	2020	Baodi District	Tianjin	Tianjin	1468	751	911570	34448	252356	137559	201835	89677	6241500	74088.2	66900	51898	43001	44978	22346	13111	1657057	4.71777e+06	2120342	29753	15	495518	61451	13640.3	356142	55213	4614	2888	199108	899385	621381	0.00135278	1866
120115	2021	Baodi District	Tianjin	Tianjin	1468	751	951405	40365	238489	163128	207780	110725	7225042	69042.6	51986	56724	31297	46046	22004	13947	1036113	4.92718e+06	3416543	29570	16	494228	70500	14093.2	401710	60343	4431	3003	200444	992603	768773	0.00225634	1880
120115	2022	Baodi District	Tianjin	Tianjin	1468	751	951960	58052	279052	152758	149379	85763	6236928	68676.3	332514	58314	38742	45025	20094	14563	1056835	5.15551e+06	3211550	31842	16	499349	76679	15346.4	401078	109143	6718	4633	205616	960831	779507	0.00152212	1885
120116	2012	Binhai New Area	Tianjin	Tianjin	2389	139	1050475	211700	741254	135354	408200	190506	6331900	32107	345600	32306	44366	29030	13360	8480	433128	3.32829e+06	1527900	111574	14	361925	51794	4855	866188	118670	3428	4392	243047	994259	147824	0.00221654	1261
120116	2013	Binhai New Area	Tianjin	Tianjin	2389	139	1104015	207300	657361	90119	317879	166646	8068700	33100	366000	33200	55157	31644	15252	10198	546974	3.90759e+06	1932600	126122	14	272125	61893	4954	797005	120084	3483	4354	205482	820535	137758	0.00140686	1292
120116	2014	Binhai New Area	Tianjin	Tianjin	2389	139	1133155	208600	654595	61872	344730	157680	9507300	30100	376800	32455	43603	37617	17140	13058	729856	4.06987e+06	2323000	123275	15	1118010	61007	5339	846877	121562	3618	4598	226267	722907	115044	0.00147241	1386
120116	2015	Binhai New Area	Tianjin	Tianjin	2389	139	1184540	210200	585335	66265	332400	143660	10267500	32500	398800	28244	47856	40327	18699	14595	817786	4.23297e+06	2810900	116916	15	1119041	50216	5849	854098	121072	3681	4758	106800	706358	105373	0.00165643	1512
120116	2016	Binhai New Area	Tianjin	Tianjin	2389	139	1203630	56472	410877	77907	247392	131966	9596496	36400	377294	28138	55924	43870	20361	15663	785075	4.24987e+06	2801800	114060	15	1124016	87876	6294	838660	120729	3853	5124	174731	715119	188123	0.00188056	1564
120116	2017	Binhai New Area	Tianjin	Tianjin	2389	139	1202735	117328	415852	80381	225136	131058	10119019	36400	366929	32429	54365	45803	21924	16261	800164	4.18103e+06	2674000	102419	15	1133033	84210	5466	847447	121891	4150	5498	158921	766739	195498	0.00146154	1591
120116	2018	Binhai New Area	Tianjin	Tianjin	2389	139	1193060	68878	400501	146667	148156	129970	10443548	30700	375612	32913	32048	46903	22644	16637	810048	4.08973e+06	2834440	97563.1	16	1053721	61025	4633	766904	123447	4215	5576	152518	978270	269675	0.00177771	1632
120116	2019	Binhai New Area	Tianjin	Tianjin	2389	139	1182580	162112	358502	145292	148419	128293	8694900	32400	353500	24072	42409	46512	23332	17640	842450	4.11991e+06	1577000	114236	17	640780	60324	3823	687274	128321	3271	6050	146813	961390	374690	0.00118884	1871
120116	2020	Binhai New Area	Tianjin	Tianjin	2389	139	1153510	74334	410408	122527	253083	145781	8155200	41600	405800	23294	32018	46879	23862	16730	1492206	4.192e+06	1199967	96118.1	17	649438	57600	3351	773458	132828	3100	5737	133201	890149	335824	0.00134957	1868
120116	2021	Binhai New Area	Tianjin	Tianjin	2389	139	1144150	159589	585838	95850	431376	159132	9418768	42432	402899	32264	50410	45843	20856	15148	1576192	4.28329e+06	1308973	67615	17	597483	66968	3552	665774	139362	3164	4156	136517	976094	559887	0.00223436	1886
120116	2022	Binhai New Area	Tianjin	Tianjin	2389	139	951340	62656	226352	150696	135314	62384	6099257	39037	206257	31268	33367	45025	20094	14563	1686525	4.55544e+06	1439870	31627	16	645282	48274	3303	794611	108153	5553	4652	167916	960831	776766	0.00153504	1886
120117	2012	Ninghe District	Tianjin	Tianjin	1031	282	681510	179377	580330	137837	290129	144188	4144100	61889.1	280100	41426	120551	26941	12426	8172	375199	3317098	1608400	99273	18	273560	78794	13167.6	596074	75245	1964	2249	223775	1021012	171391	0.00246911	1215
120117	2013	Ninghe District	Tianjin	Tianjin	1031	282	882405	166100	561540	81898	340258	117203	4871600	61838.3	317500	34698	128614	28378	14269	9558	515525	3768459	1829400	97274	18	263265	81007	12822.1	675578	73814	2053	2358	223880	766457	137597	0.0015526	1272
120117	2014	Ninghe District	Tianjin	Tianjin	1031	282	900810	166800	553478	83577	337579	108273	5647300	63468	356100	35945	138073	32588	16171	10759	607304	4609745	1847700	93961	17	52285	81533	12053	574836	72845	2223	2856	224500	767250	134595	0.00156322	1341
120117	2015	Ninghe District	Tianjin	Tianjin	1032	282	911835	168900	529661	63635	310908	109186	6050400	64300.5	375100	30921	145003	36866	17565	10919	552647	5483834	2004800	91423	17	63275	82782	7797.39	580756	72199	2668	2978	225100	631997	97918	0.00163881	1490
120117	2016	Ninghe District	Tianjin	Tianjin	1032	282	931465	59835	310061	79777	240874	104442	6681400	68150.7	201900	20442	140800	40633	19094	12061	1148048	6202209	2295300	91948	17	60810	85253	7918.23	631912	72484	2747	2969	225130	766845	209419	0.00195668	1559
120117	2017	Ninghe District	Tianjin	Tianjin	1032	282	934500	93220	273438	82556	240132	106249	6099700	66451.9	200300	34503	58941	41322	19399	12357	1068103	6309159	2317900	105502	17	64845	79172	8047.16	687753	71970	2793	3022	225000	764721	180818	0.00151366	1571
120117	2018	Ninghe District	Tianjin	Tianjin	1032	270	921050	51778	291751	84898	173890	97302	6381700	64447.5	221200	36832	15602	40717	17957	11635	802101	6269265	2145000	37931.3	17	462043	74853	8092.97	740343	77199	2790	3019	225200	791956	173059	0.0018515	1639
120117	2019	Ninghe District	Tianjin	Tianjin	1032	270	910445	109540	291942	68883	202860	97524	3688800	62233	239600	37382	26619	35696	15910	9157	800439	6368371	2338050	37567.8	16	458613	76149	7827.84	779498	78529	2758	3000	225000	790079	177499	0.00132981	1853
120117	2020	Ninghe District	Tianjin	Tianjin	1032	270	723425	46617	334395	70066	248840	86277	3543725	62318.3	309657	37199	36625	35799	16703	9392	881277	6113935	1688087	37484	15	468148	76322	8522.49	736930	81829	2698	3130	220000	864676	437007	0.00141864	1880
120117	2021	Ninghe District	Tianjin	Tianjin	1032	270	721410	117688	367367	76264	268055	80732	4186600	62860.5	384600	36906	40861	39429	18994	11619	838950	6358713	1766882	36118.7	15	459615	77383	9629.61	730447	83110	2668	3155	220621	939801	730189	0.00250843	1868
120117	2022	Ninghe District	Tianjin	Tianjin	1032	270	923840	58192	365223	95159	300092	97591	4441200	69321.2	470700	37838	30946	43088	19926	12475	864118	6160488	1696207	35372	14	468872	82143	9227.65	590138	84355	2635	2887	206402	942241	799680	0.00163752	1886
120118	2012	Jinghai District	Tianjin	Tianjin	1415	383	2641950	78000	422065	161178	364128	119551	72051700	60800	93600	56612	67488	33109	13725	8243	768822	2.87869e+06	1426600	23292	86	1101295	237722	48885.3	707946	146035	5721	11261	422710	1542981	253355	0.00226283	1228
120118	2013	Jinghai District	Tianjin	Tianjin	1415	383	2791965	78200	635820	200751	378679	123657	80204000	69342.8	100700	39379	78016	37914	20955	15201	980994	3.45285e+06	2248800	23587	85	1111640	247389	46765.6	682823	150228	6583	12204	423528	1614148	263624	0.00168739	1222
120118	2014	Jinghai District	Tianjin	Tianjin	1415	383	2890090	78300	640810	230039	381930	119358	87601500	94803.1	109500	37291	52065	43386	21531	13819	1234795	3.6316e+06	2674100	20048	88	1202275	209470	47040.1	696572	156339	7536	6951	419664	1674140	291798	0.0011745	1436
120118	2015	Jinghai District	Tianjin	Tianjin	1476	383	2974005	78800	707743	208899	384262	109784	92703100	100334	113900	43785	50014	46507	22036	13147	1393327	3.71125e+06	3848700	24221	79	1100505	221460	47014.2	707690	161098	7508	7088	423731	1662273	332489	0.00162649	1496
120118	2016	Jinghai District	Tianjin	Tianjin	1476	383	2991220	89119	776856	201904	430747	98042	19823887	103647	217295	54610	46456	45820	21324	14387	1763212	3.71176e+06	3934000	24222	81	1080765	222073	47101.9	754917	167167	7587	7336	347374	1620341	537152	0.00187515	1597
120118	2017	Jinghai District	Tianjin	Tianjin	1476	383	2982110	87546	805622	192775	430511	94672	5775802	102996	208522	55674	41201	46806	22457	14999	1806353	3.82714e+06	4248720	29591	75	1160930	218030	51759.8	795036	171571	7553	7355	340039	1665434	607753	0.00138068	1595
120118	2018	Jinghai District	Tianjin	Tianjin	1476	383	2983350	126469	869994	180818	425414	95870	5775802	101527	210269	54716	34935	46785	21935	15088	1773388	4.01742e+06	3951310	29356	80	591323	209567	48747	807443	179958	7511	7172	338004	1692929	610137	0.00215606	1632
120118	2019	Jinghai District	Tianjin	Tianjin	1476	383	3000935	130310	868488	180135	426194	96250	58578000	103645	170500	60024	45376	51612	26185	18765	1903361	4.37581e+06	4346441	29658	82	595914	196560	43111.2	744358	190401	8205	7398	338263	1745610	751350	0.00131139	1870
120118	2020	Jinghai District	Tianjin	Tianjin	1476	384	2071990	225274	883814	136233	442671	116377	58710600	107953	195300	62962	58681	63104	31602	20597	1512571	4.24019e+06	5581690	29403	78	585877	187187	41617.4	709963	202210	7908	7413	185322	1439151	899841	0.00137585	1871
120118	2021	Jinghai District	Tianjin	Tianjin	1476	384	2051280	213235	892662	120665	426760	117412	67154919	104343	249350	59501	45995	45426	23419	15292	1443232	4.34225e+06	5848559	29271	80	565116	164366	44417.7	721633	214415	8581	7494	188076	1035505	894611	0.00208619	1884
120118	2022	Jinghai District	Tianjin	Tianjin	1476	384	959791	46143	241707	152758	140766	86799	6236928	105345	332514	58184	36624	45025	20094	14563	1298909	4.70809e+06	5848559	31872	75	573471	62380	43959.8	701027	109624	6654	5970	205616	964687	777706	0.00142765	1883
120119	2012	Jizhou District	Tianjin	Tianjin	1590	949	390655	84943	274114	71907	167942	64724	2801400	59117.7	261500	139674	112709	25953	13105	8178	540545	2112210	1298700	57285	76	894405	57364	44200.2	865178	47647	1237	1613	135081	678200	110075	0.00265528	1269
120119	2013	Jizhou District	Tianjin	Tianjin	1590	949	463115	90000	274262	63257	146672	70569	4030000	58998	80000	51004.7	114943	28279	14904	9497	650690	2340522	1544700	56842	76	527815	50118.1	43798.6	849821	46375	1610	2224	132000	591154	91060	0.00152732	1308
120119	2014	Jizhou District	Tianjin	Tianjin	1590	949	470980	91800	263364	47734	143336	66982	4120000	59964.3	80000	39380.3	125472	32909	16534	11037	737210	2609729	1683800	39758	84	532183	50814.3	42799.4	872078	46428	1301	2630	124765	423009	68506	0.00135636	1408
120119	2015	Jizhou District	Tianjin	Tianjin	1590	949	491330	91200	278132	38598	153370	77333	4730000	61787	80000	39625.2	125705	36509	17986	10813	881689	2819849	1896050	34321	83	521288	50960.8	44242.1	867443	46605	1230	2631	102901	378216	68917	0.00160097	1487
120119	2016	Jizhou District	Tianjin	Tianjin	1590	949	503215	37124	274242	42417	152009	74450	4240000	73895.2	80000	63658.1	141850	38087	19495	11391	1099254	3136264	2118870	36594	89	492480	51123.1	45008.8	850205	47109	1368	2615	95221	434884	82187	0.00195413	1607
120119	2017	Jizhou District	Tianjin	Tianjin	1590	949	491245	36957	271686	35545	149143	76358	3590000	74709.9	80000	55039.7	61795	34895	17202	10419	1105800	3336622	2032700	61357	80	496753	50136.9	45382.3	876475	47398	2740	2698	88441	397499	67041	0.0014969	1596
120119	2018	Jizhou District	Tianjin	Tianjin	1590	949	493995	37188	267425	42202	149875	77447	4180000	75241	80000	54911.1	35491	34560	15509	8923	1154480	3620500	2132000	63153	84	495775	70520.6	33578.6	820494	49940	1554	2541	98327	411635	108552	0.00179636	1611
120119	2019	Jizhou District	Tianjin	Tianjin	1590	949	493515	42412	265547	42822	149280	78646	2850000	108592	80000	68132.4	36694	34295	16248	9071	1262309	3987600	2153320	40266	88	569996	47820.9	34025.8	819847	51831	1704	2713	99700	437730	108782	0.00125517	1840
120119	2020	Jizhou District	Tianjin	Tianjin	1590	949	404150	33643	272575	66900	157284	82869	3250000	61160	80000	39585.6	40801	35630	16840	9184	1375917	4591600	2304052	42279	80	479552	67484.4	31272.2	800343	52037	1719	2698	94770	593495	189594	0.00136102	1843
120119	2021	Jizhou District	Tianjin	Tianjin	1590	949	394820	39571	237910	96733	156711	82169	3597300	60436.9	301300	48344	49290	42573	20536	13460	906007	5100600	1267205	64182.7	82	469420	72710	40020.9	826629	51814	1534	2559	99682	828019	229017	0.00226388	1852
120119	2022	Jizhou District	Tianjin	Tianjin	1590	949	452565	39408	232066	76936	150386	77196	3235058	59739.5	381951	46650	60040	37620	19124	11017	996608	5876400	1229189	64006	74	472394	73875	37039.5	828880	51533	1487	2474	103253	840016	227587	0.00157819	1864
130102	2012	Chang'an District	Shijiazhuang City	Hebei	138	8	642930	155615	454339	88749	248235	86031	4072250	97470.9	135500	60108	67843	28455	12729	8478	5308023	19083983	11030900	57194	20	644050	81937	15435.7	388093	78363	1742	2514	171667	835140	140095	0.0022072	1203.91
130102	2013	Chang'an District	Shijiazhuang City	Hebei	138	8	754065	151300	484984	73471	282425	99582	4421150	97589.5	145100	55505	71043	29331	14414	9803	6505316	21800016	11920600	51092	20	640115	76956	15216.5	396579	90791	1882	2682	161845	653362	126989	0.00145826	1280.6
130102	2014	Chang'an District	Shijiazhuang City	Hebei	138	8	770320	152500	505064	78476	285453	115199	5733324	97425.9	153750	65324	75990	34160	16646	11544	7470308	22504972	11463600	63020	22	613700	126224	14760	367290	96195	1978	3188	167920	689991	136854	0.00136317	1430.67
130102	2015	Chang'an District	Shijiazhuang City	Hebei	138	8	784955	155900	512420	79147	296024	122816	6166900	97425.9	240200	71324	77132	37810	17513	11373	7611008	23309282	10374500	45510.6	22	469856	80810.4	8357.41	366497	100131	2104	3201	159301	726396	150728	0.00184848	1518.58
130102	2016	Chang'an District	Shijiazhuang City	Hebei	138	8	790030	46058	445186	79690	321481	135289	6659000	96920.6	233300	41642	73180	40953	19046	12861	9055349	23734573	11030900	72483.2	20	469298	85263.9	8774.86	396195	98699	2146	3242	163897	747324	176651	0.00182782	1589.14
130102	2017	Chang'an District	Shijiazhuang City	Hebei	138	8	790850	53385	430767	79885	314382	117550	6547600	102484	222100	62635	65842	41676	18642	12289	7466855	6754232	11582445	79840	18	464389	94016.2	8197.39	374262	98939	2224	3238	188546	745965	157938	0.00133208	1608.57
130102	2018	Chang'an District	Shijiazhuang City	Hebei	138	8	793340	46087	332410	94128	229879	103534	6737337	102808	150092	60433	27489	42034	17836	11950	6507984	7024401	2782686	62685	19	61835	138952	8853.37	339505	102417	2233	3316	177320	815320	175447	0.00183456	1636.82
130102	2019	Chang'an District	Shijiazhuang City	Hebei	138	4	794385	50789	312460	78879	256951	117549	4107469	99917	208445	58454	32236	35444	16019	9457	7911460	24038017	2587898	62604	18	64315	121718	9369.78	380308	102864	2174	3210	191530	720118	171967	0.00119597	1863.07
130102	2020	Chang'an District	Shijiazhuang City	Hebei	138	1	792940	5961	318069	85444	187069	89978	4329818	98853.6	250035	55906	24927	37098	16053	9783	8066024	23809098	2691414	41100.4	17	478705	115585	9184.52	372835	106407	2332	3454	193662	780935	176170	0.00136803	1849.15
130102	2021	Chang'an District	Shijiazhuang City	Hebei	138	1	780700	14637	302231	107496	187167	91910	4972315	98555.1	244630	58674	15111	42061	19768	12081	8079097	23843531	7177035	36175	17	499246	224520	9962.6	366441	107207	2306	3530	198144	914248	652836	0.00196028	1885.56
130102	2022	Chang'an District	Shijiazhuang City	Hebei	138	1	751050	48324	273195	145255	183735	86434	4617650	70578.7	189700	63193	34392	43280	19306	11461	7755933	24797272	7105265	41457	15	487871	250857	8838.06	323328	86826	2102	2776	218716	981908	782780	0.00139699	1883.28
130104	2012	Qiaoxi District	Shijiazhuang City	Hebei	70	15	881545	152274	526686	106059	334900	151676	2817600	54600	173395	82431	111667	25899	12550	7972	176584	1333908	716800	84670	39	583325	124705	32134	471009	88765	1814	3452	170303	892445	163736	0.002261	1243.59
130104	2013	Qiaoxi District	Shijiazhuang City	Hebei	70	15	902235	203300	524700	78264	372921	141497	3126411	60000	287100	50000	116160	28804	14338	6379	399636	1486627	879900	81711	39	752837	193720	35704	476697	94296	1596	4384	139985	655181	101431	0.00161737	1289.87
130104	2014	Qiaoxi District	Shijiazhuang City	Hebei	70	15	914370	206300	530700	58205	370798	136781	3611027	60000	305966	40000	128632	30139	16279	7205	492916	1638455	966100	79682.3	36	761242	197364	29989	441097	95016	1596	4366	143065	533712	79625	0.00162966	1355.88
130104	2015	Qiaoxi District	Shijiazhuang City	Hebei	70	15	911280	211600	534700	65522	372737	133333	3905400	60000	311300	40000	130446	35169	17650	7935	625031	1787903	1112620	74607.5	36	765912	199254	28455	474596	92064	1838	4296	146526	567848	93129	0.0016312	1487.96
130104	2016	Qiaoxi District	Shijiazhuang City	Hebei	70	15	910615	154618	526800	66811	373735	142679	4229800	60000	306075	40000	147637	37074	19165	8720	561255	1904059	1196630	69357.9	38	482646	198492	29169	538401	92774	1891	4396	162958	822972	170957	0.00210757	1578.95
130104	2017	Qiaoxi District	Shijiazhuang City	Hebei	70	15	912855	147644	525000	61747	368338	135506	3970739	60000	265700	40000	119477	36860	20774	15600	606226	2059100	1143300	62327.4	38	478076	145668	26362	543578	98496	2378	4987	147541	622063	150551	0.001492	1569.27
130104	2018	Qiaoxi District	Shijiazhuang City	Hebei	70	15	903040	150433	519100	63300	369896	133457	3816625	60000	261749	40000	39626	37553	21920	16221	660786	2211293	1086000	59781.9	38	359135	69800	27244	535792	103998	2315	5028	179569	799675	180336	0.00183591	1586.38
130104	2019	Qiaoxi District	Shijiazhuang City	Hebei	70	15	893850	150263	509600	65234	370649	133860	2196159	60000	267268	40000	44665	38801	23563	17095	621139	2471956	1140300	57127.3	34	457072	69585	24386	500510	106056	1998	5140	210353	842386	193748	0.00136415	1786.87
130104	2020	Qiaoxi District	Shijiazhuang City	Hebei	70	15	804415	121070	484151	83744	341185	128126	2245984	60000	341491	40000	47306	38164	24403	16095	510842	3247068	1254330	56846	37	466309	70607	24460	522306	108622	1985	5202	210439	870514	624076	0.00139447	1803.65
130104	2021	Qiaoxi District	Shijiazhuang City	Hebei	70	2	793930	2122	447824	86458	338665	106572	2503992	57000	403586	57788	51976	37934	19533	11994	547828	3595500	638893	44387.1	37	480298	68666	25194	521665	110530	2268	3987	173885	1073481	783946	0.002289	1802.33
130104	2022	Qiaoxi District	Shijiazhuang City	Hebei	70	2	830345	69180	465088	104950	340509	102376	2821641	57570	301625	52207	105404	38171	19564	11650	525915	4095700	690004	36212	34	499510	77024	24438	527826	89610	2314	3396	188122	1007149	775220	0.00155	1864.63
130105	2012	Xinhua District	Shijiazhuang City	Hebei	92	17	774675	72456	248622	73604	177997	98552	6016743	60717.6	99791	100530	31779	29542	14098	8209	261776	3587691	559833	30130	71	714740	59129	27996	322059	98266	2580	2335	121852	773566	106660	0.00163335	1320
130105	2013	Xinhua District	Shijiazhuang City	Hebei	92	17	791935	42561	303901	72253	170596	97511	6050000	60612	60000	52289.8	30206	35588	21494	14195	248687	3942518	537440	30130	74	644114	51687	27719	303158	108543	2539	2116	123121	796358	125391	0.00142205	1320
130105	2014	Xinhua District	Shijiazhuang City	Hebei	92	17	792270	67392	302726	76843	179186	97827	5660000	60974.7	60000	37105.5	31952	45833	21370	14278	238740	4239267	542814	29326	75	613442	48761	25199	288862	107994	2658	2130	125560	805988	137602	0.000740809	1480
130105	2015	Xinhua District	Shijiazhuang City	Hebei	92	17	794640	28558	359503	97383	15795	23100	3890000	62041.2	30000	38023.7	10495	31599	15792	10419	842220	4037397	1338420	10204	25206.8	659615	45149	25978	290604	75545	2449	2225	135431	696200	109223	0.00153392	1480
130105	2016	Xinhua District	Shijiazhuang City	Hebei	92	13	683180	12316	410827	101837	10889	34818	3970000	73303.6	30000	58637.2	9188	34113	16989	10138	1007967	3704034	1515210	12629	23451	460622	47871	26627	364540	81695	2055	2185	162958	759664	193865	0.0017918	1650
130105	2017	Xinhua District	Shijiazhuang City	Hebei	92	13	792325	13643	360743	94931	10999	23047	4210000	75153.8	30000	60536.9	8291	36923	17640	10138	1108527	3889236	1.90919e+06	8156	21604	330253	53245	28308	372794	85323	2099	2227	128411	704758	202761	0.00124108	1650
130105	2018	Xinhua District	Shijiazhuang City	Hebei	92	13	794880	16290	364935	95349	10738	21648	4000000	75846.2	30000	61492.2	9014	39950	22022	12451	1125101	3578097	1813726	6284	20956	353371	48985	28874	267907	93058	2075	2259	130549	736087	211742	0.00126566	1650
130105	2019	Xinhua District	Shijiazhuang City	Hebei	92	13	803235	37087	360023	96833	11000	22493	5480000	75973.1	30000	58297.8	11426	43346	22095	12752	1007910	3828564	1686765	8954	19699	363972	52904	28008	261035	100774	2430	2256	133576	754140	216059	0.00109601	1900
130105	2020	Xinhua District	Shijiazhuang City	Hebei	92	13	753360	60609	385640	68949	183770	89103	4520000	61790.8	30000	37181.4	11341	45166	22322	13036	945634	4058278	1838574	9526	19502	393090	49201	30249	212021	128474	4428	2518	123432	767336	214663	0.00158918	1900
130105	2021	Xinhua District	Shijiazhuang City	Hebei	92	13	754795	57830	271350	68510	164629	91064	6201654	61255.9	7661	97475	11006	48057	23049	13372	833663	4301775	1049219	6843	19307	412744	57444	27829	219886	133358	5786	2776	125694	835672	236134	0.00202685	1900
130105	2022	Xinhua District	Shijiazhuang City	Hebei	92	13	933475	110416	262764	122291	131966	86490	6128464	61286	204275	94858	41969	45026	20188	14359	775307	3914615	1070203	21475	17569	375597	57112	28664	209326	107761	5096	2659	134586	895380	390857	0.00157838	1900
130107	2012	Jingxing Mining Area	Shijiazhuang City	Hebei	70	47	1024215	187275	738331	118751	409502	192090	3583200	56400	189636	22268	44374	26493	11302	8038	208047	6256829	4395194	84183	1056	102485	71478	2319	609852	84650	3280	2478	142257	525525	71737	0.00300174	910
130107	2013	Jingxing Mining Area	Shijiazhuang City	Hebei	70	47	1041890	155325	543345	45231	376671	192747	3691500	60000	341700	30000	62706	29460	12695	8622	224691	6131692	5035345	91653.3	434	533830	8767	2366	654118	98568	3349	4526	156985	494106	57371	0.00275767	1050
130107	2014	Jingxing Mining Area	Shijiazhuang City	Hebei	70	47	1063145	162503	425158	88769	359255	133618	4454300	60000	336700	30000	47279	32377	14206	9328	326731	10953348	5964957	87493.3	434	545161	9511	2483	688567	99399	3575	4775	190185	862071	147265	0.00301236	1170
130107	2015	Jingxing Mining Area	Shijiazhuang City	Hebei	70	47	1072200	160663	364108	69953	350562	228729	5138800	60000	365300	30000	55989	32204	15486	9821	347450	12009033	6564690	86686.7	4932	553869	32018	4378	689339	102212	4953	6083	94052	741156	111719	0.00300526	1370
130107	2016	Jingxing Mining Area	Shijiazhuang City	Hebei	70	47	1084825	157109	433500	69952	432100	215126	6080200	70000	384700	50000	63541	34627	16741	10118	351053	11607886	7143662	84820	12402	444945	8032	6531	726780	104489	5592	7195	100901	671425	167386	0.00274974	1370
130107	2017	Jingxing Mining Area	Shijiazhuang City	Hebei	70	47	1014325	168041	335504	66868	348544	168609	7910300	70000	339500	50000	56679	36867	17392	10631	361024	16661501	7825882	73553.3	12332	351578	8003	6459	678582	104460	6021	7429	100901	743852	202480	0.00298489	1580
130107	2018	Jingxing Mining Area	Shijiazhuang City	Hebei	70	47	1044790	143567	386534	72018	301706	96819	9091100	70000	268900	50000	28027	38074	15348	11158	347208	18262452	11077069	39246.7	12027	354063	7426	6462	278265	101923	6692	7560	140725	908302	275426	0.00301288	1580
130107	2019	Jingxing Mining Area	Shijiazhuang City	Hebei	70	47	1064655	140703	359522	98399	297827	97912	10012100	70000	287300	50000	27937	38380	16945	11830	353002	19082531	11623613	39126.7	12050	356114	7829	6232	306375	108468	6821	8364	153861	887093	405693	0.00325898	1800
130107	2020	Jingxing Mining Area	Shijiazhuang City	Hebei	70	47	1206834	117360	371300	110961	296650	97815	11362500	70000	327600	50000	31175	40272	18059	12490	350047	20096121	11444004	32215	11086	360200	7793	5253	311148	105208	6950	8687	129664	906705	318265	0.00334963	1800
130107	2021	Jingxing Mining Area	Shijiazhuang City	Hebei	70	47	1621235	103780	417801	72287	210769	129592	12694500	74200	342200	83227	36065	42691	19212	12193	375501	21499348	11391994	37648	11862	396220	109772	4833	322962	111580	6489	5134	123053	933841	331458	0.00453012	1950
130107	2022	Jingxing Mining Area	Shijiazhuang City	Hebei	70	47	1454245	126314	695266	80020	429014	204908	13696400	80136	219650	86920	17513	42768	20184	13311	352129	21069361	11505914	36503	12455	431880	130964	4495	345230	113700	6176	4302	189677	954700	346416	0.00275795	1950
130108	2012	Yuhua District	Shijiazhuang City	Hebei	61	6	770090	72486	246082	73338	151490	97914	6132938	254164	108171	147729	30340	29413	14038	7849	184634	4037484	645927	32028.1	55	752930	57094	42624	421288	109703	2892	2235	121852	777426	108691	0.001794	1320
130108	2013	Yuhua District	Shijiazhuang City	Hebei	61	6	773650	21536	9224	155126	24110	1892	654246	282405	5326	151370	2511	24049	7148	5789	195712	4.0812e+06	620090	352	54	18954	43147	43055	445078	28827	4099	3393	126180	880569	205365	0.001422	1320
130108	2014	Yuhua District	Shijiazhuang City	Hebei	61	6	783855	36105	9806	89257	22666	1954	744476	288855	4582	154826	5474	26404	8491	6173	209412	3.99945e+06	558081	395	59	19244	43794	43055	443538	30699	3837	3492	134662	779192	129984	0.001045	1480
130108	2015	Yuhua District	Shijiazhuang City	Hebei	61	6	854235	10080	10719	101514	18621	2060	794079	320768	4183	169706	8387	32226	10256	6538	836082	3.97925e+06	546919	437	12176.3	18298	44338	42757	472014	77020	3649	3542	138773	761204	134680	0.001536	1480
130108	2016	Yuhua District	Shijiazhuang City	Hebei	61	6	843650	12329	9978	101030	17838	1950	885655	337350	3795	179266	29204	34836	11404	6920	948255	4.66578e+06	1843530	441	11844.9	18374	42342.2	39984	429197	82985	4064	4330	143220	777808	191851	0.001883	1650
130108	2017	Yuhua District	Shijiazhuang City	Hebei	61	5	1041705	25903	9172	127235	18039	1637	937801	280930	3060	140466	12759	37656	12670	7312	777897	5.13365e+06	1.72836e+06	464	10424	13343	46375.4	32705	346650	118786	1965	2534	131624	867523	312003	0.001396	1650
130108	2018	Yuhua District	Shijiazhuang City	Hebei	61	5	812735	6785	8819	101344	14502	1492	836728	293260	3459	151340	11074	40706	14073	7773	898011	4774293	1883916	502	10632	10345	43929	30355.3	319882	107902	2149	2389	145437	809707	232264	0.001431	1650
130108	2019	Yuhua District	Shijiazhuang City	Hebei	61	5	833055	4334	8569	101265	14870	1283	961848	358849	2267	190934	13801	44126	14956	7951	822718	3.04251e+06	1865077	302	10526	7763	47418.1	29090	313710	114926	2325	2224	147276	819906	248528	0.001226	1900
130108	2020	Yuhua District	Shijiazhuang City	Hebei	61	22	734855	27200	9275	100406	23042	1377	991870	425184	2253	267281	16901	46067	13460	8559	815248	3.44968e+06	1809125	321	10105	7293	56251.2	28123.3	302803	94494	6046	2358	144031	727734	210541	0.001467	1900
130108	2021	Yuhua District	Shijiazhuang City	Hebei	61	22	740860	65285	241228	87706	146444	90641	7758652	382666	924	229859	7817	48969	22668	14515	1156827	3.51513e+06	554472	5044.29	10206	7439	69472	28123	297882	135230	5076	2700	125664	810265	211903	0.002152	1900
130108	2022	Yuhua District	Shijiazhuang City	Hebei	61	22	931220	112183	241882	121740	131966	86490	6128464	382666	206281	243568	37292	45026	20188	14359	1087417	3.96246e+06	598830	30634.4	10920	7365	59590	30654	222008	108570	4952	2641	134586	895380	390671	0.001605	1900
130109	2012	Gaocheng District	Shijiazhuang City	Hebei	836	239	764365	54648	201095	64778	180827	99762	6240992	216934	124447	135497	21494	29387	14722	7776	59764	779834	153423	31876.8	21758	381460	49335	18708	229218	102936	3238	2309	122764	761627	104782	0.00178832	1260
130109	2013	Gaocheng District	Shijiazhuang City	Hebei	836	239	710650	3275	9224	145068	19248	1892	654246	202742	5326	134216	6353	23981	8618	5789	56776	802202	141149	352	20235	18954	21958	20787	214540	75390	3032	3393	127522	871597	216797	0.00175574	1260
130109	2014	Gaocheng District	Shijiazhuang City	Hebei	836	239	724835	9166	9806	125954	19510	1954	744476	97972	4582	72528	5145	26337	8491	6173	53937	860055	128446	395	20437	19244	23715	21410	203399	72916	3079	3492	131681	882511	225694	0.00165376	1420
130109	2015	Gaocheng District	Shijiazhuang City	Hebei	836	226	721730	3657	10719	136011	19926	2060	794079	108648	4183	69649	14167	28009	10731	6538	146897	737258	275950	437	36251	18298	26276	24553	224915	33478	1441	3542	136094	887807	264385	0.00164838	1420
130109	2016	Gaocheng District	Shijiazhuang City	Hebei	836	226	722520	6093	9978	146722	19931	1950	885655	123130	3795	87570	16402	30531	11885	6920	147044	941639	306942	441	35776	18374	26587	21741	217096	35286	1507	4330	144979	902590	409032	0.00223805	1590
130109	2017	Gaocheng District	Shijiazhuang City	Hebei	836	226	732220	6631	9172	155054	19728	1637	937801	110286	3060	68795	14874	33189	12903	7312	160200	990092	314599	464	29356	13343	28182	20463	217347	75873	2256	2534	143377	941064	391477	0.00152947	1590
130109	2018	Gaocheng District	Shijiazhuang City	Hebei	836	177	711965	14290	8819	92003	21869	1492	836728	117910	3459	85049	11002	35977	14506	7773	195459	1.0262e+06	302015	502	29943	10345	29995	19497	209119	79831	2373	2389	143138	751130	190711	0.00139379	1590
130109	2019	Gaocheng District	Shijiazhuang City	Hebei	836	164	724140	14316	8569	108431	21432	1283	961848	131770	2267	84064	11468	39251	15995	7951	202581	1.04106e+06	274834	302	32039	7763	30802	19720	218852	84762	2566	2224	145517	768698	230442	0.0012648	1790
130109	2020	Gaocheng District	Shijiazhuang City	Hebei	836	177	861870	24540	9275	122734	23458	1377	991870	148464	2253	99890	31182	39458	18620	8559	230618	1.34143e+06	258491	321	31078	7293	32642	16624	449980	134250	6075	2358	154715	835596	304691	0.00175505	1790
130109	2021	Gaocheng District	Shijiazhuang City	Hebei	836	164	902495	61365	238060	116608	141875	86620	3461802	136587	142772	87156	30941	41786	20370	12528	220655	1.37169e+06	277201	34942.2	30146	7439	44876	15460	443022	130873	6079	2538	139536	861180	252227	0.00313024	1790
130109	2022	Gaocheng District	Shijiazhuang City	Hebei	836	164	891005	145084	301794	72285	230628	104248	3677047	124294	157345	86415	26253	43352	21595	12936	268068	1.55741e+06	291061	35001	32558	7365	51502	14842	426161	131650	6157	2498	130718	871058	274552	0.00173639	1790
130110	2012	Luquan District	Shijiazhuang City	Hebei	603	208	740055	56789	180755	71934	151016	98650	6240992	170357	124447	87778	19989	29371	14692	7692	51893	437158	128764	33029.1	21070	304440	52839	18418	205800	102208	3231	2321	123085	795408	128103	0.00133148	1260
130110	2013	Luquan District	Shijiazhuang City	Hebei	603	208	702300	5268	9224	134534	17856	1892	654246	154870	5326	96182	5583	23914	8639	5789	46704	444335	126189	352	19595	18954	30310	19387	210145	71931	2882	3393	128138	882051	219995	0.00121738	1260
130110	2014	Luquan District	Shijiazhuang City	Hebei	603	208	510145	5870	9806	91341	15378	1954	744476	99236	4582	72758	5052	26351	8491	6173	43435	492881	119880	395	19987	19244	34704	19435	213224	69398	2912	3492	85434	824426	152302	0.00106656	1420
130110	2015	Luquan District	Shijiazhuang City	Hebei	603	208	241000	15916	10719	29078	10850	2060	794079	102516	4183	60053	13484	26425	10256	6538	103109	513830	222478	437	26353	18298	35702	22291	217836	25509	1369	3542	34071	152145	42951	0.00117139	1420
130110	2016	Luquan District	Shijiazhuang City	Hebei	603	208	230800	14428	9978	26927	8638	1950	885655	116920	3795	76583	3599	28936	11404	6920	125968	600070	243642	441	28561	18374	30100	19450	219158	25546	1373	4330	28660	148124	45146	0.00149461	1590
130110	2017	Luquan District	Shijiazhuang City	Hebei	603	208	322715	11274	9172	29858	8953	1637	937801	102828	3060	60729	11824	31685	12670	7312	114418	608644	257193	464	34466	13343	25892	21069	175026	26058	1280	2534	45728	343453	93807	0.00118611	1590
130110	2018	Luquan District	Shijiazhuang City	Hebei	603	208	244325	15873	8819	26128	8680	1492	836728	96763	3459	78060	6064	34473	14223	7773	118995	619259	231473	502	32398	10345	16136	12023	166172	26673	1277	2389	33262	150745	43777	0.00107322	1590
130110	2019	Luquan District	Shijiazhuang City	Hebei	603	208	240880	15373	8569	26751	8709	1283	961848	103512	2267	77800	1244	37541	14939	7951	107096	824014	229158	302	32722	7763	20144	11061	161108	26972	1376	2224	33960	153568	45545	0.00117517	1790
130110	2020	Luquan District	Shijiazhuang City	Hebei	603	208	418534	13584	9275	79498	22587	1377	991870	114663	2253	77222	11900	39043	16787	8559	200779	943270	147931	321	35994	7293	21969	9088	166271	28322	1523	2358	147504	654278	202022	0.00129901	1790
130110	2021	Luquan District	Shijiazhuang City	Hebei	603	180	637972	70564	248774	84587	153721	94955	1055799	110076	1899	87795	18442	41737	19506	9952	163287	900317	163434	2957.71	36714	7220	24525	9179	169421	34025	2558	1913	127844	755216	202084	0.0012602	1790
130110	2022	Luquan District	Shijiazhuang City	Hebei	603	180	827354	115529	224570	127109	126654	98923	6236928	114479	329266	87460	22882	42740	18986	12876	164920	925066	148725	35785.7	34511	7725	43485	8995	164573	104033	6498	3724	124624	900228	338165	0.00115582	1790
130111	2012	Luancheng District	Shijiazhuang City	Hebei	320	173	771200	59793	190730	71630	151305	97598	6228838	70700	124013	73998	29396	29413	14731	7849	61630	4.79533e+06	1015028	29295.5	4364	22695	54142	12447	153506	104281	3272	2278	121852	762753	107127	0.00167629	1320
130111	2013	Luancheng District	Shijiazhuang City	Hebei	326	173	641680	37362	20911	81057	26539	6815	1200302	70000	3263	50000	6872	24020	9056	6012	63479	4.84523e+06	984577	1849	4059	2100	37687	11742	158921	87566	2137	2348	123395	599130	99238	0.00144927	1320
130111	2014	Luancheng District	Shijiazhuang City	Hebei	326	173	643100	27342	19397	90875	24662	6294	1309219	70000	2847	40000	8035	25979	9311	6303	59670	4.92475e+06	1063343	2121	4303	2243	38515	11775	162092	87025	2206	2179	126810	672952	115509	0.000765505	1480
130111	2015	Luancheng District	Shijiazhuang City	Hebei	326	173	681935	8829	20305	104303	36770	6634	1423301	60000	2776	30000	12637	31727	10808	6651	204369	5.26187e+06	2766100	2309	11663.5	2309	29296	6464	165318	74732	2124	2436	139238	652456	117288	0.00162385	1480
130111	2016	Luancheng District	Shijiazhuang City	Hebei	326	173	683905	5096	19007	103791	36321	6630	1472633	60000	2576	30000	10804	34295	11802	6989	263422	5.72149e+06	3049800	1920	11223	48441	30294	7679	151705	77675	3097	3309	143141	674703	193092	0.00194297	1650
130111	2017	Luancheng District	Shijiazhuang City	Hebei	326	173	872200	35489	17311	101374	34981	6571	1619374	60000	2460	30000	8814	37105	12911	7181	305929	6.75874e+06	3593092	1822.33	5485.81	48358	31913	5706	47822.8	83873	4026	3635	142385	778791	199604	0.00133523	1650
130111	2018	Luancheng District	Shijiazhuang City	Hebei	326	173	674365	10790	15962	104907	16764	6026	1608007	60000	2659	30000	15034	40144	15894	7607	375980	6.90583e+06	3844608	756	6034	48507	31487	1741	36805	85937	4581	3695	143495	674753	202850	0.00128138	1650
130111	2019	Luancheng District	Shijiazhuang City	Hebei	326	173	681510	8848	15485	94292	20704	5701	1846017	60000	1963	30000	10568	43476	17261	7845	363445	7.36862e+06	3806162	731	6637	44183	31354	4226	40878	91035	5406	3891	145894	701019	198117	0.00114786	1900
130111	2020	Luancheng District	Shijiazhuang City	Hebei	326	181	734075	11769	14331	107870	24392	5212	1851567	60000	1703	30000	9813	45346	18671	8301	398767	7.40058e+06	3622879	785	6836	48470	51502	1803	36912	98652	5718	3619	142878	776759	242225	0.00169741	1900
130111	2021	Luancheng District	Shijiazhuang City	Hebei	326	163	714995	65245	240992	147003	143087	84882	4936656	54600	4474	46179	9290	48293	24274	15262	447418	9.58681e+06	3802212	3281.96	7246	43623	56514	1821	31280.8	106709	6620	3551	125335	939390	429162	0.00219885	1900
130111	2022	Luancheng District	Shijiazhuang City	Hebei	326	163	875245	50121	239425	142064	131234	85574	6236928	52962	329266	46928	41914	42805	19001	13030	483211	7.591e+06	3878256	28852.4	7391	47113	57700	1694	33361	103964	6403	2656	132788	896499	366392	0.00164419	1900
130121	2012	Jingxing County	Shijiazhuang City	Hebei	1381	318	753900	41145	194830	67148	148313	90576	6240992	170593	124447	112685	19454	29361	14692	7692	131807	824362	229825	33961.4	40336	620580	37090	15494	380354	98241	3127	2326	124488	772746	111870	0.001557	1260
130121	2013	Jingxing County	Shijiazhuang City	Hebei	1381	318	444315	36355	20911	57552	17469	6815	1200302	181482	3263	102829	7007	24015	8981	6012	143670	826402	209141	1849	40336	2100	8674	15973	358888	75650	2204	2348	72121	440317	116602	0.001456	1260
130121	2014	Jingxing County	Shijiazhuang City	Hebei	1381	318	444995	16536	19397	72962	17243	6294	1309219	193572	2847	137970	6570	25769	9888	6303	147980	836208	192410	2121	41143	2243	11127	16131	328736	76021	2125	2179	72622	703801	120159	0.001227	1420
130121	2015	Jingxing County	Shijiazhuang City	Hebei	1381	318	203270	14981	20305	25413	15964	6634	1423301	210514	2776	143638	18416	27682	10808	6651	233877	932672	385863	2309	57957	2309	11161	17177	336235	16609	448	2436	6700	148465	34147	0.001427	1420
130121	2016	Jingxing County	Shijiazhuang City	Hebei	1381	318	201095	15482	19007	11660	15982	6630	1472633	228155	2576	149509	14271	30007	11802	6989	243740	1.14591e+06	426051	1920	56731	48441	12173	16487	326643	14064	444	3309	321	146545	42964	0.00164	1590
130121	2017	Jingxing County	Shijiazhuang City	Hebei	1381	318	223175	12231	17311	26577	15970	6571	1619374	239482	2460	197841	17852	32590	12911	7181	285772	1.2559e+06	534464	1822.33	57183	48358	12472	16267	256861	17400	750	3635	310	142425	58237	0.001294	1590
130121	2018	Jingxing County	Shijiazhuang City	Hebei	1381	318	214990	13742	15962	25101	15793	6026	1608007	267945	2659	233121	10646	35197	14112	7607	257195	1.42906e+06	545153	756	52608	48507	12287	17567	270807	17338	737	3695	13142	145699	35274	0.001279	1590
130121	2019	Jingxing County	Shijiazhuang City	Hebei	1381	321	232930	11401	15485	22628	15518	5701	1846017	286860	1963	244511	14170	38013	15424	7845	443069	1.81068e+06	594217	731	51556	44183	12255	17105	272937	20643	1292	3891	24671	156438	48251	0.001204	1790
130121	2020	Jingxing County	Shijiazhuang City	Hebei	1381	321	569882	416	14331	131790	18734	5212	1851567	312362	1703	237650	17299	39685	16427	8301	457385	1.97249e+06	323900	785	55680	48470	12897	15460	285683	29852	1676	3619	148584	938167	584971	0.001408	1790
130121	2021	Jingxing County	Shijiazhuang City	Hebei	1381	321	740130	63262	243540	116976	142063	83780	1880123	343598	1242	252572	17830	42503	18086	9371	405091	1.98497e+06	345612	2538.88	54566	53317	27696	14223	285396	39610	2553	2044	128474	878787	335170	0.001691	1790
130121	2022	Jingxing County	Shijiazhuang City	Hebei	1385	321	963635	48030	230929	119641	126818	99703	6236928	329854	329266	265796	27332	42693	18986	13070	380786	1.89911e+06	328331	35682.4	49109	54917	42352	14792	271160	99797	6137	3624	125836	893478	346765	0.001473	1790
130123	2012	Zhengding County	Shijiazhuang City	Hebei	468	154	391135	45819	192660	29794	124125	72462	2124300	59745.4	23600	106744	32145	21541	9837	6267	198269	891399	497800	67864	63633.8	324805	79456	23095.7	725998	99170	3694	2393	51321	240582	45193	0.00163927	1080
130123	2013	Zhengding County	Shijiazhuang City	Hebei	468	154	404145	43379	253986	25432	124959	72421	2050000	59484.2	30000	48961.4	30168	23534	12693	6897	206269	898772	562800	65959	62579.1	473853	77533.8	23079.3	731924	98017	3882	2287	51368	243636	45166	0.00140111	1240
130123	2014	Zhengding County	Shijiazhuang City	Hebei	468	154	400285	43012	256240	25033	125788	75659	2030000	60726.2	30000	39006	33976	25480	13133	6860	216219	923178	620500	65560	63359.1	469787	78588.5	24007	729252	97671	4028	2276	51491	251005	48382	0.0017163	1400
130123	2015	Zhengding County	Shijiazhuang City	Hebei	468	154	410865	44094	251949	25040	123696	75835	1990000	60837.6	30000	39118.2	36437	26832	13962	8150	267589	1.05645e+06	695300	65727	63748.7	467344	76356.8	24171.2	719104	97271	4269	2276	45529	264275	46523	0.00165752	1600
130123	2016	Zhengding County	Shijiazhuang City	Hebei	468	154	412980	54765	258909	25569	125233	78336	2130000	61023.5	30000	38636.1	36346	28389	14841	8387	288123	1.68424e+06	786700	65719	64265.1	467904	77141.8	23717.1	724037	97681	4941	2292	37587	283952	55686	0.00162895	1600
130123	2017	Zhengding County	Shijiazhuang City	Hebei	468	154	413705	67190	257547	27577	124854	77540	2050000	60994.2	30000	38816.2	33954	31852	15925	8568	320158	1.87577e+06	879200	66189	64111.6	462190	78283	23887.5	740209	99891	5659	2298	36482	299230	60624	0.00222859	1720
130123	2018	Zhengding County	Shijiazhuang City	Hebei	468	154	411875	67893	261417	26180	129978	79654	2180000	60935	40000	38884.8	28203	35316	17320	9958	353669	1.93747e+06	971100	66397	68817	459413	81186.7	24257.7	749457	100598	5778	2277	31426	304310	75262	0.00237196	1900
130123	2019	Zhengding County	Shijiazhuang City	Hebei	468	154	413935	65167	258346	26631	129036	80552	3300000	60762	40000	38994.3	16734	38252	18948	11386	397812	2.21683e+06	1240300	66401	68952.6	462772	84647.8	23231.7	754219	100195	5877	2233	30964	306310	77971	0.00132543	1900
130123	2020	Zhengding County	Shijiazhuang City	Hebei	468	154	474935	69129	263481	27910	140794	83997	3170000	61130.7	40000	39034.8	35347	38844	20179	11740	444880	2.27066e+06	1207499	66331	69569.3	465771	83657.7	24207.2	749108	99288	6116	2407	33121	381549	77264	0.00211678	1900
130123	2021	Zhengding County	Shijiazhuang City	Hebei	487	154	462995	84222	219126	27692	127195	78281	3500200	60785.3	19100	104848	30540	40861	20889	12027	325538	2.06121e+06	1314200	67757	70035.3	465573	74370	23610.5	731144	99995	6278	2541	36416	349224	84079	0.00253751	1900
130123	2022	Zhengding County	Shijiazhuang City	Hebei	487	154	633004	158438	278508	83914	152600	74664	5430647	61357.7	349195	100491	19314	40871	18874	11733	332049	2.16172e+06	1393052	67470	70577.5	462066	70500	24090.2	761528	99979	6141	2620	106145	886922	329217	0.00129862	2000
130125	2012	Xingtang County	Shijiazhuang City	Hebei	1025	330	770930	49558	200765	52754	161381	97105	6228838	364937	124013	235887	29396	29413	14731	7849	218412	3691276	901010	31614.3	46589	464165	91886	31028	427188	101413	3248	2346	94217	808021	127250	0.00195928	1150
130125	2013	Xingtang County	Shijiazhuang City	Hebei	1025	322	774105	82796	285648	67052	148953	61595	468227	347559	8675	264523	6342	27261	10791	6689	200939	3885554	964081	2168	46589	2473	111014	30124	429437	66590	1732	510	93081	727449	112467	0.001673	1150
130125	2014	Xingtang County	Shijiazhuang City	Hebei	1025	322	602395	69063	207821	78553	155955	39405	515553	370372	9004	282206	48374	30267	13114	7112	182854	3736110	906236	2479	50782	2697	121184	29920	392169	66072	1737	541	85142	725591	119051	0.0011637	1310
130125	2015	Xingtang County	Shijiazhuang City	Hebei	1025	322	120670	15149	213845	13821	66157	40545	604926	392921	7926	297916	13659	25158	14762	7616	534331	4105615	1833669	2790	49259	2790	130747	27318	378310	7580	468	515	5800	78025	15326	0.00191176	1310
130125	2016	Xingtang County	Shijiazhuang City	Hebei	1025	322	123500	8096	193489	15066	19837	38019	395943	414912	6847	308759	13722	27271	15943	8029	612604	4646456	2024940	3030	39355	3061	143163	21888	350086	7418	458	486	5800	83000	23106	0.00251586	1480
130125	2017	Xingtang County	Shijiazhuang City	Hebei	1025	322	110335	6507	219700	15543	19513	3677	455451	390500	5050	287696	11159	29539	17254	8257	530795	5203763	2314011	445.85	32215	7106	153570	17602	280200	7343	470	630	7622	86000	23200	0.0015883	1480
130125	2018	Xingtang County	Shijiazhuang City	Hebei	1025	322	123775	8411	194601	15182	21715	3320	468969	309130	5197	225994	18202	32014	18807	8566	569454	5724139	2290871	229	30604	6510	162902	16026	172212	7353	472	743	8610	90680	25210	0.00138404	1480
130125	2019	Xingtang County	Shijiazhuang City	Hebei	1025	322	120130	7239	207409	15650	22497	3392	545101	341185	3736	246598	12078	34863	20556	9182	504679	5151725	2084693	242	29686	6509	178723	15572	171936	7611	469	823	7188	110000	36262	0.00133593	1680
130125	2020	Xingtang County	Shijiazhuang City	Hebei	1025	322	66003	10140	193029	7139	64118	3629	552134	390229	4494	279662	8435	36641	21974	9913	493600	5666898	2324593	269	32358	6694	191251	15296	181912	7613	510	740	8385	62241	18987	0.00203999	1680
130125	2021	Xingtang County	Shijiazhuang City	Hebei	1025	322	61995	10097	136166	7412	68419	48354	588147	386327	3804	272835	9614	39352	24237	18786	518900	6176919	2293767	2646.63	30093	7163	107557	13766	218006	7413	499	1100	2709	68103	13247	0.00279051	1680
130125	2022	Xingtang County	Shijiazhuang City	Hebei	1025	322	793001	49373	164148	43619	89631	65850	6236928	347694	329266	274901	34308	42805	19001	13030	570790	5682765	2202016	35972.4	31297	7521	123557	13491	197582	102362	6245	3522	68322	689947	192712	0.0018702	1680
130126	2012	Lingshou County	Shijiazhuang City	Hebei	1066	279	760065	49558	190655	60596	156760	93585	6228838	2540	124013	30132	29396	29413	14731	7847	107208	5.21476e+06	480377	31646.6	614	2545	33500	29	58113.1	100716	3248	2280	92792	654631	98787	0.00163734	1320
130126	2013	Lingshou County	Shijiazhuang City	Hebei	1066	279	623225	38100	21433	63203	19115	4889	1735572	2330	6054	1383	6008	28373	13439	7042	100776	5.80977e+06	470769	1051	620	1163	335	29	57775.9	63743	2672	5150	99477	718037	122878	0.00135547	1320
130126	2014	Lingshou County	Shijiazhuang City	Hebei	1066	279	611440	19554	22709	72367	19098	5188	1782960	2934	5130	1796	5508	29440	14403	7625	99768	5.18852e+06	456646	1155	645	1258	371	33	59468.2	59130	2737	4954	97314	733325	126688	0.000743038	1480
130126	2015	Lingshou County	Shijiazhuang City	Hebei	1066	279	654600	9401	20897	89278	13134	4765	1950189	3001	4951	2415	7560	32487	14605	8086	274850	6.56934e+06	4262500	1319	2437	1319	405	38	58134.2	49199	2969	5349	100166	731389	127246	0.00148687	1480
130126	2016	Lingshou County	Shijiazhuang City	Hebei	1066	279	644210	7413	18925	74571	13372	4380	2218412	2688	5472	2282	2326	35087	16344	8477	325204	7.26493e+06	4695300	1438	2364	1418	486	41	33289.7	69199	3112	5682	90505	680493	153877	0.00180834	1650
130126	2017	Lingshou County	Shijiazhuang City	Hebei	1066	279	693280	7287	18004	99005	13651	3183	2510605	2467	5890	2368	6992	37939	16740	8933	369561	8.20429e+06	3997407	277.23	2226	1071	510	37	24722.7	72799	3333	9439	83138	675150	178668	0.00123245	1650
130126	2018	Lingshou County	Shijiazhuang City	Hebei	1066	279	673765	5809	17316	86013	13088	1161	3539620	2176	677	1597	17731	41012	17191	9269	442693	8.19853e+06	4197277	159	2159	1322	544	32	24426.4	76116	3163	6537	83695	621080	193910	0.00125651	1650
130126	2019	Lingshou County	Shijiazhuang City	Hebei	1066	279	664555	8097	15592	85167	15114	1161	3924542	1985	692	1570	9188	44416	18415	9728	482560	9.46851e+06	4365168	145	2073	1488	930	27	22149.3	80100	3192	6311	84356	593069	190232	0.00105623	1900
130126	2020	Lingshou County	Shijiazhuang City	Hebei	1066	279	722035	9374	16747	84262	19441	1216	3958906	1768	760	1698	7280	46459	21817	10488	480553	9.81837e+06	4513771	157	1990	1587	1010	22	2422.82	87708	5068	5793	74695	716614	206944	0.00157615	1900
130126	2021	Lingshou County	Shijiazhuang City	Hebei	1056	279	740615	82636	242727	63966	149857	92976	4289358	1839	815	30092	1796	49525	25207	15526	550055	9.88918e+06	4712377	3398.36	2070	1444	30981	24	25808.4	98425	6430	3608	37560	776434	197790	0.00205126	1900
130126	2022	Lingshou County	Shijiazhuang City	Hebei	1056	279	784750	54706	256090	66423	162132	87478	6236928	1692	329266	29606	40336	42805	19001	13030	583058	1.0563e+07	4900872	28147.2	2008	1545	33034	22	26411	101485	6288	2675	46202	824243	227491	0.00153567	1900
130127	2012	Gaoyi County	Shijiazhuang City	Hebei	222	107	814995	188256	734555	42517	393153	80870	4753244	2470	628469	27153	136275	23149	11714	7356	991408	5665121	2668412	110026	2809	24125	48385	28	2630489	83822	1903	1563	83669	460150	66331	0.00176221	1480
130127	2013	Gaoyi County	Shijiazhuang City	Hebei	222	107	824790	191413	742149	59692	402165	78425	4748770	2330	665806	1383	161697	24300	12846	5968	872711	3713359	1835182	110041	2614.57	2250447	335	29	2868259	82348	1834	1583	68036	640005	76977	0.00146014	1480
130127	2014	Gaoyi County	Shijiazhuang City	Hebei	222	107	783835	148386	523969	83059	346838	55465	5115699	2934	693094	1796	175793	26249	13574	6107	871041	3785484	1945293	117845	2824	2274816	371	33	3116218	80189	1862	1710	56868	886505	213842	0.000854137	1480
130127	2015	Gaoyi County	Shijiazhuang City	Hebei	222	107	794905	188874	490420	79606	385170	67583	5778086	3001	727904	2415	186911	28100	15095	6532	95136	3149458	845600	102849	11557.5	102849	405	38	3319689	83961	1856	1715	56398	654855	114441	0.0015486	1480
130127	2016	Gaoyi County	Shijiazhuang City	Hebei	222	107	790330	199983	508195	65357	386173	71780	5332874	2688	667458	2282	189293	30400	16318	6793	125843	3687671	940500	108285	9004	112022	486	41	3382806	88108	1909	1694	51658	743500	118403	0.00183753	1650
130127	2017	Gaoyi County	Shijiazhuang City	Hebei	222	107	771955	205732	490928	79225	392769	64612	6008138	2467	376329	2368	153449	32871	17626	6936	167450	3983697	1.08314e+06	80076.7	9576	1512935	510	37	823302	95974	2021	2331	46695	703853	163552	0.00128452	1650
130127	2018	Gaoyi County	Shijiazhuang City	Hebei	222	107	863950	195658	967254	78551	402855	127072	3723623	2176	368121	1597	64866	35500	19159	7114	160752	3301875	1093971	86766	8906	1766480	544	32	846985	102650	2021	2021	42538	674942	169626	0.00133831	1650
130127	2019	Gaoyi County	Shijiazhuang City	Hebei	222	107	874210	201093	873531	76391	399484	125455	4159863	1985	453617	1570	28898	38412	20903	7515	176827	3416989	1006453	80176	8194	1566489	930	27	824383	108020	2072	2178	35998	698333	185764	0.00109384	1900
130127	2020	Gaoyi County	Shijiazhuang City	Hebei	222	107	772400	149347	770019	61468	371659	120518	4257396	1768	487675	1698	35033	40140	22261	8042	562081	3923693	1381346	88404	7375	1664521	1010	22	673365	114737	1929	1995	37800	854434	187238	0.00162555	1900
130127	2021	Gaoyi County	Shijiazhuang City	Hebei	222	107	762095	157327	522990	67091	369573	157924	5124900	1892	475800	35333	59673	42629	24421	15003	473680	4285704	1437253	93955	8113	1581295	34185	24	169350	118778	1937	2498	28798	1032068	325397	0.00201854	1900
130127	2022	Gaoyi County	Shijiazhuang City	Hebei	222	107	823545	110325	471644	62813	344848	128478	5741618	1835	519416	33204	87643	42904	20364	12684	522138	4637220	1494743	36470.9	7788	1581295	31386	23	245447	122061	2241	2560	46500	985190	299255	0.0015475	1900
130128	2012	Shenze County	Shijiazhuang City	Hebei	296	125	401835	94450	350075	35849	169732	70071	2900051	2400	209756	30281	35746	23395	11245	7124	991408	5701875	2780401	43506	2781	24110	19143	32	952332	49775	1256	1137	57466	340021	70623	0.00171473	1480
130128	2013	Shenze County	Shijiazhuang City	Hebei	296	125	402590	95438	352065	38677	171128	70042	3200581	2330	227999	1383	63757	23700	12666	9663	872711	3742353	1843036	48075	2551.4	633363	335	29	939538	49553	1271	1249	57466	340113	87522	0.00146849	1480
130128	2014	Shenze County	Shijiazhuang City	Hebei	296	125	414340	75820	250972	39810	163634	44180	3120305	2934	205263	1796	70136	27228	13179	10111	871041	3814729	1658732	54112	2653	654124	371	33	981499	50364	1312	1241	56360	398403	74208	0.000813432	1480
130128	2015	Shenze County	Shijiazhuang City	Hebei	296	125	422415	95555	268726	39771	176975	69324	3559996	3001	226822	2415	65198	27000	15106	10647	88143	2019126	698300	46784	2162	46784	405	38	991074	52541	1329	1305	56020	342003	89630	0.00168175	1480
130128	2016	Shenze County	Shijiazhuang City	Hebei	296	125	433950	96290	276288	40102	177717	65294	3457559	2688	197746	2282	64541	29300	16314	11219	104930	2501266	763300	52096	2211	52812	486	41	971031	56879	1481	1326	56020	342005	89630	0.00207151	1650
130128	2017	Shenze County	Shijiazhuang City	Hebei	296	125	461845	97657	293095	38653	177174	67257	3844841	2467	186027	2368	46181	31674	17636	11656	108487	3393361	955948	33270.2	2178	491050	510	37	469042	57153	2067	2721	55000	350000	90000	0.00140574	1650
130128	2018	Shenze County	Shijiazhuang City	Hebei	296	125	442925	98013	260202	37486	177451	65581	2765976	2176	161657	1597	25209	34303	19171	12565	122307	2445820	860354	34198	2352	559130	544	32	513708	59244	1980	1980	39500	350000	90000	0.00129917	1650
130128	2019	Shenze County	Shijiazhuang City	Hebei	296	125	452825	97988	234575	38587	176759	64557	2904093	1985	179900	1570	31805	37150	20915	13395	137983	3948064	937786	31038	2587	461375	930	27	451516	61392	2042	2034	36258	382550	98600	0.0011839	1900
130128	2020	Shenze County	Shijiazhuang City	Hebei	296	125	400305	73670	206932	39057	169115	54486	3008701	1768	194177	1698	34325	38859	22317	14334	115988	3451176	553716	33420	2665	491609	1010	22	449973	65323	1984	1902	35775	407628	101603	0.00175673	1900
130128	2021	Shenze County	Shijiazhuang City	Hebei	296	125	423545	55861	252038	37107	171138	84363	3502580	1892	195480	40704	48626	41501	24571	15009	103764	3357085	489176	27403	2932	467029	20752	22	426050	69262	2008	2072	29326	473659	96422	0.00231684	1900
130128	2022	Shenze County	Shijiazhuang City	Hebei	296	125	421100	59195	210222	36710	159103	63272	3800163	1873	196693	43883	32220	43165	20728	12343	112065	5747934	479392	35309.3	2844	424996	25417	23	439352	77827	2351	2170	23565	464987	91681	0.00166843	1900
130129	2012	Zanhuang County	Shijiazhuang City	Hebei	1210	212	332605	73981	301835	24342	166803	44079	1553495	1301	294840	26507	46126	20566	10619	6799	1000938	5660349	2646179	50372	2025	31130	15372	207	918858	36810	1739	815	42556	250949	37675	0.00166069	1480
130129	2013	Zanhuang County	Shijiazhuang City	Hebei	1210	212	341940	74542	308897	36345	168858	43976	1773819	1301	302114	1264	144043	24100	11442	8637	870455	4350801	2026632	47612	2607.73	622732	1310	199	920183	35534	1799	869	36666	396029	66374	0.00129516	1480
130129	2014	Zanhuang County	Shijiazhuang City	Hebei	1210	212	343950	52988	186283	38404	164419	31173	1831563	2483	318702	765	147073	24679	11980	8994	870691	3900823	2087431	50905	2582	641323	1409	225	894276	37416	1884	823	31500	298085	77494	0.000759053	1480
130129	2015	Zanhuang County	Shijiazhuang City	Hebei	1210	212	353930	78044	180226	35032	172759	43819	2078493	2303	278433	2194	124860	25000	13792	9436	161759	4014895	2001700	44448	5522.65	44448	1491	255	953619	39443	1729	889	34921	386705	80047	0.00144293	1480
130129	2016	Zanhuang County	Shijiazhuang City	Hebei	1210	212	353710	80057	168107	40453	174676	40883	1869313	2019	247476	1609	120301	27200	14895	9661	201314	5013740	2206900	49330	4525	47071	1492	272	927561	42657	1486	881	32892	457097	123179	0.00183861	1650
130129	2017	Zanhuang County	Shijiazhuang City	Hebei	1210	212	350885	82297	172761	40033	174918	43686	2105023	1810	133959	1569	72943	29444	16088	9880	249992	6857919	2810867	36579	2405.68	577004	1480	242	77019.3	45532	1613	1587	33374	423583	142987	0.00125445	1650
130129	2018	Zanhuang County	Shijiazhuang City	Hebei	1210	212	361585	84879	186030	39276	175075	43906	1585429	1958	117141	1432	32555	31858	17487	10200	237586	3250818	2923302	36807	2285	652361	1784	333	81479	47413	1449	1449	26420	492400	148180	0.00126261	1650
130129	2019	Zanhuang County	Shijiazhuang City	Hebei	1210	212	361990	87387	170526	40034	175964	42572	1726388	1722	151563	1163	27103	34470	19096	10776	266349	6606490	2718671	35998	2399	656377	2238	322	89667	49526	1265	1547	22589	505258	153436	0.00102702	1900
130129	2020	Zanhuang County	Shijiazhuang City	Hebei	1210	211	320780	53029	181574	26476	128086	42621	1734453	1788	154399	1119	30898	36022	20356	11623	322502	8302838	2775858	40118	2615	709532	2421	287	79273	51113	585	1566	20961	242055	63603	0.00157275	1900
130129	2021	Zanhuang County	Shijiazhuang City	Hebei	1210	211	354940	43929	182036	18118	136927	79889	1871031	1609	159753	27688	25437	38507	22453	12274	356507	9731677	2913263	35906	2432	666960	14451	287	84602.1	51528	565	1458	20145	294887	72258	0.0020878	1900
130129	2022	Zanhuang County	Shijiazhuang City	Hebei	1210	211	341630	38665	176746	16606	137429	79982	2028025	1464	165745	30403	34015	38884	21114	11804	349377	5765180	3058926	34849	2627	720317	13836	284	80354	53246	1197	1598	20584	256770	67122	0.00149659	1900
130130	2012	Wuji County	Shijiazhuang City	Hebei	524	213	333785	83152	290470	26234	148408	62269	1300798	1223	110061	32728	39518	18732	7968	5226	991408	5656994	2771951	30521	2431	50650	11208	193	284230	40559	1052	759	39212	180000	32473	0.00194287	1150
130130	2013	Wuji County	Shijiazhuang City	Hebei	524	213	330015	82564	285648	16873	147606	61595	1373153	1301	127152	1264	61648	23400	8688	6393	856817	3372413	1333134	31801	2559.43	469835	1310	199	280526	39103	1052	922	29319	107383	32616	0.00169156	1150
130130	2014	Wuji County	Shijiazhuang City	Hebei	524	213	333760	82857	205473	16792	148202	62523	1436280	2483	132149	765	69843	21700	9595	6783	858317	3359993	1399291	31654	2586	472332	1409	225	290965	35549	1042	904	25236	108562	33856	0.00120125	1310
130130	2015	Wuji County	Shijiazhuang City	Hebei	524	213	334455	83663	198987	18125	148663	62301	1445280	2303	137027	2194	70704	23500	10449	6985	75478	3178937	646400	31594	2726	476124	1491	255	286128	34659	1132	897	16000	108650	39800	0.00188188	1310
130130	2016	Wuji County	Shijiazhuang City	Hebei	524	213	330100	83999	200774	15008	147839	56986	1534833	2019	153963	1609	50644	25300	11253	7531	73170	3860832	719500	35072	2554	512201	1492	272	238964	31166	1037	917	12000	98871	50035	0.00246407	1480
130130	2017	Wuji County	Shijiazhuang City	Hebei	524	213	320160	84730	205690	15193	145789	62291	1569795	1810	111533	1569	38911	27410	12176	7706	96687	4272293	985942	18587.2	2503	331687	1480	242	136066	32153	1401	1629	11986	94200	55656	0.00160039	1480
130130	2018	Wuji County	Shijiazhuang City	Hebei	524	213	332955	87072	189437	17302	143864	61225	934702	1958	124196	1432	42878	29630	13259	8183	111088	3734104	946504	18256	2328	361585	1784	333	131029	33659	1418	1418	11263	112569	58350	0.00143901	1480
130130	2019	Wuji County	Shijiazhuang City	Hebei	524	213	333080	86366	173629	26774	144469	59681	969420	1722	97872	1163	55409	32031	14506	8828	106845	3507777	1022224	17942	2281	362247	2238	322	102051	34819	1460	1427	12378	122700	63602	0.00135154	1680
130130	2020	Wuji County	Shijiazhuang City	Hebei	524	213	310435	53811	157275	25809	128997	63648	999584	1788	113957	1119	50322	33440	15550	9462	135809	3464553	1049674	19181	2372	385760	2421	287	99708	32193	1405	1531	25414	282431	71848	0.00203091	1680
130130	2021	Wuji County	Shijiazhuang City	Hebei	524	213	310425	40979	165038	20962	122254	61336	1090370	1842	122330	36542	39573	35814	17167	9290	112160	3449409	1128820	19026	2159	424336	7752	284	103990	30645	1292	1669	16991	269135	62304	0.00276252	1680
130130	2022	Wuji County	Shijiazhuang City	Hebei	524	213	300785	40964	165459	20451	122092	61124	1193678	1676	127670	38652	31660	34569	18755	10578	111038	5703053	1061091	29229.7	2353	415849	7802	256	102882	30264	1595	1646	16687	292234	71705	0.0018932	1680
130131	2012	Pingshan County	Shijiazhuang City	Hebei	2648	717	481165	99823	394145	29381	223520	69517	2194772	54000	285489	57547	41528	21896	10996	7143	78300	1874260	885100	57802	32124	234680	46928	23241	1093621	92771	1613	1535	70125	354000	53857	0.00165601	1260
130131	2013	Pingshan County	Shijiazhuang City	Hebei	2648	717	490330	101868	400138	40195	224738	69307	2325788	50000	307815	30000	133496	23300	12004	10389	94600	2035756	1003300	56202	26193	1445007	55854	21128	1176072	88854	1657	1586	90710	353000	74810	0.00149594	1260
130131	2014	Pingshan County	Shijiazhuang City	Hebei	2648	717	504085	101865	428521	39178	226160	69332	2526705	60000	312173	30000	147988	23100	13372	10898	96900	2253292	959700	55286	26559	1465723	54732	20965	1175823	81159	1753	1644	73036	358000	85198	0.000755376	1420
130131	2015	Pingshan County	Shijiazhuang City	Hebei	2648	717	500300	101920	389893	39566	226515	68655	2763915	60000	333322	30000	160139	25000	14508	11652	75400	2275244	1266000	55425	27090	1484216	56018	20753	1178121	63418	1790	1632	63943	248300	93122	0.00156884	1420
130131	2016	Pingshan County	Shijiazhuang City	Hebei	2648	717	511265	104896	390235	39711	228852	70628	3098247	60000	351670	30000	155839	27200	15669	12256	89600	2376542	1414600	62457	33849	1505960	56814	20689	1175510	66750	1944	1782	63010	248501	94123	0.00179201	1590
130131	2017	Pingshan County	Shijiazhuang City	Hebei	2648	717	504245	104961	366494	39132	228695	68814	2970319	60000	337855	30000	157908	29506	17001	12971	94400	2503364	1564000	53884.6	35314	831174	57922	20443	871721	70280	2218	2840	63372	248610	94301	0.00133722	1590
130131	2018	Pingshan County	Shijiazhuang City	Hebei	2648	717	510985	103437	345347	40920	220264	66798	2516344	60000	352182	30000	37873	31984	18531	13793	87792	2666586	1564000	55299	34255	801294	61603	20095	903743	74634	2303	2303	47658	640120	129729	0.00130048	1590
130131	2019	Pingshan County	Shijiazhuang City	Hebei	2648	717	523785	104216	314951	41689	220272	65517	2803873	60000	394075	30000	31306	34862	20310	14610	135000	2849997	1595280	54880	36653	804860	67674	19407	887294	75220	2195	2050	47595	587000	154873	0.00116439	1790
130131	2020	Pingshan County	Shijiazhuang City	Hebei	2648	717	544760	76376	279924	41021	143046	63102	2932734	60000	420679	30000	30775	36675	21772	15200	125409	3175144	1324081	61500	38852	904294	69737	20164	895003	81440	2802	1960	41260	613865	193633	0.00163755	1790
130131	2021	Pingshan County	Shijiazhuang City	Hebei	2648	717	533965	63616	255172	65567	155723	85954	3033638	62400	367847	47186	28618	39132	23950	13935	110900	3451920	1465800	64169	41572	886208	54316	19962	894705	84958	2628	2278	41752	766719	201500	0.00205935	1790
130131	2022	Pingshan County	Shijiazhuang City	Hebei	2648	717	511905	78090	238240	57591	196119	108931	3383729	64272	393049	46861	33392	40971	19836	12050	114227	5120249	1319220	37507.3	38662	850760	62789	20361	857441	87154	2655	2226	42657	734657	195248	0.00164149	1790
130132	2012	Yuanshi County	Shijiazhuang City	Hebei	675	208	464625	106749	381410	13292	186938	81035	1050820	3705	214719	29396	46923	15835	4038	3392	1000938	5660349	2646179	60230	2750	4200	21243	191	446365	67080	1124	1181	28000	216000	32470	0.00168099	1150
130132	2013	Yuanshi County	Shijiazhuang City	Hebei	675	208	461025	105834	378239	34949	186861	80052	1109606	3900	250631	3675	112543	21900	4723	3947	871641	4256087	1956730	58842	2644.28	1374432	13832	199	469625	56801	1200	1178	34334	305831	43149	0.00150675	1150
130132	2014	Yuanshi County	Shijiazhuang City	Hebei	675	208	461780	105164	350380	28392	186780	79055	1219104	7377	257118	5455	123611	21900	5420	4304	872833	4007372	1984822	58672	2881	1395220	15204	230	510903	51355	1264	1161	15655	309675	42363	0.000822789	1310
130132	2015	Yuanshi County	Shijiazhuang City	Hebei	675	208	460630	105315	326464	27738	186723	78072	1300805	6775	270287	6151	122537	23600	6068	4575	67292	350553	131900	59868	3413	1396857	16841	248	530201	63840	1310	1183	15400	266000	44200	0.00154032	1310
130132	2016	Yuanshi County	Shijiazhuang City	Hebei	675	208	464240	107110	311770	29270	186675	71883	1327656	6365	299384	6193	124452	25400	6809	4885	89500	396120	146000	63689	4951.53	1418442	17903	268	524180	66463	1426	1165	19470	284500	55000	0.00178806	1480
130132	2017	Yuanshi County	Shijiazhuang City	Hebei	675	208	421380	107080	332290	26819	186978	77893	1179591	5981	289425	4901	110170	27532	7626	5270	79200	423345	179405	74809.1	2276.69	833440	16000	290	402819	63192	1775	1668	18453	311563	63890	0.00144598	1480
130132	2018	Yuanshi County	Shijiazhuang City	Hebei	675	208	464460	114383	470251	32041	197666	113019	1041070	5670	318722	4546	51032	29707	8694	5584	78544	2031490	165052	70341	2436	896829	789	186	393707	67858	1982	1982	16984	340538	80225	0.00130794	1480
130132	2019	Yuanshi County	Shijiazhuang City	Hebei	675	208	463760	116982	495753	36388	197747	114975	1158550	5108	347281	3100	57152	32113	9667	5879	70690	1097801	161751	69045	2217	896859	4099	165	386111	66804	1932	2060	13062	303727	86820	0.00122884	1680
130132	2020	Yuanshi County	Shijiazhuang City	Hebei	675	208	414970	88480	467489	42484	235754	100668	1227995	5542	394866	4197	47901	33430	10508	5997	119715	971332	122237	75019	2350	972474	4464	148	402472	65875	1859	1916	12596	489900	133926	0.00158973	1680
130132	2021	Yuanshi County	Shijiazhuang City	Hebei	675	208	430015	90782	265312	60491	165906	92034	1323509	5209	444753	36886	70520	35938	11906	6298	124912	967684	129082	84410	2162	972474	10506	160	406090	64090	1859	1956	12614	611371	185273	0.00209981	1680
130132	2022	Yuanshi County	Shijiazhuang City	Hebei	675	208	423580	87517	245150	36849	176005	87066	1484560	5105	488385	35866	99832	33941	18116	10139	133656	5765180	139409	42849.1	2076	1059997	10580	166	421585	64627	1904	2014	10937	505591	120828	0.00160968	1680
130133	2012	Zhao County	Shijiazhuang City	Hebei	674	281	344755	72223	281820	14119	137399	81357	787652	3279	140819	36470	39717	17084	3804	3296	1000938	5660349	2646179	34702	2331	430	11010	36	243253	48870	823	954	19204	151546	21220	0.00194551	1150
130133	2013	Zhao County	Shijiazhuang City	Hebei	674	281	340455	71923	273520	14990	138974	80577	848144	3526	150396	1588	53967	21200	4417	3356	877870	4318555	2021765	36008	2506.06	563494	627	35	238206	41046	904	1001	15000	169100	24028	0.0016431	1150
130133	2014	Zhao County	Shijiazhuang City	Hebei	674	281	353800	71620	246853	14799	140652	78577	884699	5085	165875	5057	56946	21600	5049	3620	880430	4227004	1952191	36039	2481	583209	679	38	252934	42522	1057	1046	16300	203200	30665	0.00130839	1310
130133	2015	Zhao County	Shijiazhuang City	Hebei	674	281	354400	71310	230304	15141	142714	76579	932429	4518	179562	4177	59047	23200	5528	3871	130671	3342650	1567000	36490	2332	597655	730	43	260669	44631	1131	1062	20392	203164	32749	0.00188431	1310
130133	2016	Zhao County	Shijiazhuang City	Hebei	674	281	350165	71595	223650	17068	145830	80724	979677	4720	200130	4142	60574	25000	6164	4147	183905	3884729	1719900	39042	2505	670079	788	50	270732	40883	1239	1169	19530	233700	50300	0.00242507	1480
130133	2017	Zhao County	Shijiazhuang City	Hebei	674	281	340125	72382	202089	18225	149599	74581	1000223	4370	243383	3966	69843	27025	6904	4366	164906	6473810	1737099	34572.6	2655	476475	760	58	378432	46538	1269	1382	20400	298400	51068	0.00169842	1480
130133	2018	Zhao County	Shijiazhuang City	Hebei	674	281	354100	75060	205414	17105	150053	73789	933034	4604	256374	631	49557	29106	8398	4513	213577	3319598	1910809	36141	2655	491032	787	3	403779	46127	1272	1272	20500	299200	41587	0.00139954	1480
130133	2019	Zhao County	Shijiazhuang City	Hebei	674	281	350360	75173	200143	17501	150442	72972	1022396	4489	268764	419	53799	31405	9313	4774	236012	6621582	2006349	34834	2628	495661	788	2	387084	48622	1628	1269	13000	316000	61000	0.00137724	1680
130133	2020	Zhao County	Shijiazhuang City	Hebei	674	281	311600	70337	206784	21101	137731	62373	1091037	4722	309424	689	52275	32724	10096	5027	279979	6812739	3008368	36796	2470	551329	846	1	384509	49587	1648	1334	11000	253299	65180	0.00195611	1680
130133	2021	Zhao County	Shijiazhuang City	Hebei	674	281	322620	40036	171098	16515	130815	66855	1213315	4580	334101	46208	50654	35211	11388	5976	304030	5775708	3145956	31729	2470	534789	14127	1	235631	49975	1767	1684	12000	282774	66032	0.00244942	1680
130133	2022	Zhao County	Shijiazhuang City	Hebei	674	281	313730	36765	212368	24862	144997	63213	1358331	4168	384326	46670	52002	34473	18010	9783	316191	5765180	3177416	40768	2445	492006	10348	1	246588	49382	1758	1688	8000	290330	73031	0.00178043	1680
130181	2012	Xinji City	Shijiazhuang City	Hebei	951	344	193305	44212	171900	9325	97067	47070	630161	864921	104272	506232	37624	17542	8346	5506	244332	1492950	1225186	31649	49548	2253355	56422	60652	1119676	25174	478	284	20968	57889	12098	0.00158296	1150
130181	2013	Xinji City	Shijiazhuang City	Hebei	951	344	202060	44210	168332	13265	97062	47070	711495	882572	120105	501219	19555	19200	9142	5998	263963	1679799	1393648	32325	45821	443518	102450	58319	1122058	23023	580	350	16504	136000	19833	0.00127786	1150
130181	2014	Xinji City	Shijiazhuang City	Hebei	951	344	201500	44208	154910	13152	97048	46905	773031	501611	113075	468905	21353	19600	9984	6244	311187	1868569	1270335	32341	51865	458982	89090	64713	1149868	24930	560	349	16500	141500	20800	0.000887463	1310
130181	2015	Xinji City	Shijiazhuang City	Hebei	951	344	201460	43998	144313	12965	96240	45098	830105	490773	124219	418841	27635	21600	10978	6671	380857	2138723	1714680	32506	46678	458993	97267	69817	1143898	26810	580	351	16530	141510	20820	0.00127164	1310
130181	2016	Xinji City	Shijiazhuang City	Hebei	951	344	201720	43632	142013	12743	95440	43097	895386	432093	131706	360469	28584	23400	11878	7062	459680	2445964	1738640	35488	49379	498301	102919	75461	1143304	27271	615	345	16200	145000	38000	0.00183122	1480
130181	2017	Xinji City	Shijiazhuang City	Hebei	951	344	194335	44081	145063	12881	95591	44842	865889	368004	112071	313740	17975	25444	12842	7600	621514	2671186	1.30278e+06	31184.8	27860.2	458976	97268	40875	973484	29091	700	499	16100	150000	39600	0.00122336	1480
130181	2018	Xinji City	Shijiazhuang City	Hebei	951	344	204495	43377	184929	13210	98683	54694	633759	415405	119707	310999	39147	27579	13960	8130	589131	3117217	1354895	30130	29253	478402	23309	21596	971237	31226	745	745	10800	170731	31373	0.00120987	1480
130181	2019	Xinji City	Shijiazhuang City	Hebei	951	344	203860	45577	215280	15768	99919	63588	682053	440346	130836	384552	46394	29895	15286	8776	586960	3575736	1341346	29355	30131	491919	23372	23254	855049	32582	725	664	5004	205428	50933	0.00103031	1680
130181	2020	Xinji City	Shijiazhuang City	Hebei	951	344	183465	36165	193019	16319	103548	64433	715132	456042	151115	412900	36129	31360	16371	9461	679787	4043742	862470	31987	27721	527450	25210	20311	896774	33329	721	659	6883	153066	44746	0.00153873	1680
130181	2021	Xinji City	Shijiazhuang City	Hebei	951	344	182250	11265	134400	11484	77789	52008	782081	487965	169898	310209	30473	33649	18123	9467	535378	4601200	901281	31336	26058	485254	20098	21733	940271	34087	729	1630	7147	117230	34474	0.00224484	1680
130181	2022	Xinji City	Shijiazhuang City	Hebei	951	344	193470	10617	132982	17827	84364	57996	885183	497724	201331	306626	45022	32062	15232	8580	571358	5465059	937332	34522	24495	485254	19482	19777	926041	33733	727	1512	6227	149449	36281	0.00136272	1680
130183	2012	Jinzhou City	Shijiazhuang City	Hebei	619	224	261065	61727	234030	7114	128112	49424	760826	241870	136692	151870	40744	17566	7586	5201	179053	1288824	859022	36955	29264	633705	27834	15004	811372	24058	680	700	23576	203721	23151	0.00175748	1150
130183	2013	Jinzhou City	Shijiazhuang City	Hebei	619	224	263270	62067	227104	23916	128273	48908	852355	241870	148951	155764	37862	19200	8666	6816	221404	1419047	976278	35276	32515	636972	39914	15468	772011	23159	677	770	20041	211428	25970	0.00160476	1150
130183	2014	Jinzhou City	Shijiazhuang City	Hebei	619	224	261510	62326	216126	34181	128375	48275	944413	124718	149361	80386	40710	20800	9758	7163	227751	1549923	1123350	35921	27490	666485	31189	17349	777761	23701	742	776	10578	215119	29528	0.000989046	1310
130183	2015	Jinzhou City	Shijiazhuang City	Hebei	619	224	260960	62202	197315	33729	128512	47711	1015715	140309	159641	90433	40719	22400	10540	7423	309688	1746792	1208176	35889	34329	673135	34614	19503	786938	23459	750	772	7424	189042	30362	0.00170226	1310
130183	2016	Jinzhou City	Shijiazhuang City	Hebei	619	224	260550	62005	189598	34480	127912	47253	1079534	121238	160399	85932	42234	24300	11393	7626	339428	2027391	1339267	35903	34342	284879	37886	21627	793993	24507	750	911	7463	178778	36996	0.00181958	1480
130183	2017	Jinzhou City	Shijiazhuang City	Hebei	619	224	261415	61950	183885	34399	127843	46733	1041540	115727	125238	68605	40933	26271	12351	7806	404908	2265000	1220873	34338.6	24948	284900	41601	14793	465100	25490	905	965	7823	178686	37066	0.00109636	1480
130183	2018	Jinzhou City	Shijiazhuang City	Hebei	619	224	264310	61961	167603	38034	127568	45791	658093	112628	134154	87434	45083	28426	13462	8204	485968	2385765	1220873	35228	24699	295881	40827	13610	468667	26526	876	876	8315	184893	58490	0.00137438	1480
130183	2019	Jinzhou City	Shijiazhuang City	Hebei	619	224	261710	61645	155224	37759	124874	43848	711374	101718	144076	47930	38949	30842	14714	8602	496662	3005969	1220873	34832	23217	247679	41157	12985	438981	27080	946	844	7335	233113	69023	0.00103461	1680
130183	2020	Jinzhou City	Shijiazhuang City	Hebei	619	224	211395	40637	129174	22001	89169	42999	737213	113174	157777	83906	31078	32322	15759	9074	508816	3372246	1028791	38510	24842	272275	43652	11868	430524	27149	1184	856	7900	179815	49081	0.00146331	1680
130183	2021	Jinzhou City	Shijiazhuang City	Hebei	619	224	221300	32832	138390	19155	84368	52380	828108	106384	170948	96202	31855	34294	17256	9100	551407	3777417	1087432	38792	25090	272275	30485	11275	439558	26294	1184	1537	7365	162906	48474	0.00185028	1680
130183	2022	Jinzhou City	Shijiazhuang City	Hebei	619	224	221395	21190	135502	16869	88526	57938	918715	110639	187907	90430	44072	32428	15168	8442	594090	4320156	1076558	33758	27599	288612	27431	10711	422522	26321	1429	1577	5611	161015	52913	0.00151447	1680
130184	2012	Xinle City	Shijiazhuang City	Hebei	524	160	270985	60655	221250	14273	126268	48866	773585	247060	134560	168106	38218	17096	3780	3305	114520	756934	543937	38061	33481	620555	20741	16712	548360	36011	788	520	12501	154068	20070	0.00184586	1040
130184	2013	Xinle City	Shijiazhuang City	Hebei	525	160	272660	61038	218648	13207	126881	48468	886140	268544	154505	155654	65009	19200	4487	3578	134331	867700	617640	35384	34164	491761	15296	16069	559729	32792	942	564	9014	213000	25717	0.0016081	1040
130184	2014	Xinle City	Shijiazhuang City	Hebei	525	160	274075	61431	231384	12659	127693	48779	962588	196718	161567	118974	69747	19700	4509	3703	138108	953867	559640	35360	28004	507145	14244	18022	544878	35853	933	579	8000	214270	27300	0.00120759	1210
130184	2015	Xinle City	Shijiazhuang City	Hebei	525	160	283215	61123	222018	12323	127631	48014	955885	177310	173477	105351	63657	21600	5084	3928	194857	1050098	765746	35857	35411	512173	15742	19232	551806	39023	993	579	8100	224938	29962	0.00172662	1210
130184	2016	Xinle City	Shijiazhuang City	Hebei	525	160	283670	60816	217567	12686	127570	47791	977766	168284	165758	129383	65793	23300	5729	4234	206559	1244390	846614	35925	36530	501888	17095	20826	534200	41050	1031	776	13100	227188	30292	0.00225513	1380
130184	2017	Xinle City	Shijiazhuang City	Hebei	525	160	253745	62628	213172	12534	130121	47552	889038	154230	148185	99299	47193	25167	6417	4355	229409	1409452	931275	23589.9	39087	515719	16087	15480	428832	40304	1118	848	6485	221087	56818	0.00156621	1380
130184	2018	Xinle City	Shijiazhuang City	Hebei	525	160	281525	65394	217194	12813	133653	48899	707952	162610	162849	63854	36442	27130	8054	4585	270430	1675819	1024403	23686	40260	532975	16134	14304	422198	43031	1147	1147	3953	212314	57971	0.00148997	1380
130184	2019	Xinle City	Shijiazhuang City	Hebei	525	160	284595	65618	229789	12662	134154	49054	775381	184305	188223	83246	47976	29300	8980	4879	322865	1925941	1034647	23129	41065	713818	16199	14346	446954	44250	1171	1222	10236	219441	72000	0.00128019	1580
130184	2020	Xinle City	Shijiazhuang City	Hebei	525	160	251290	54340	208142	16332	124597	49738	787138	188695	208238	87069	52338	30502	9771	5224	311264	2175723	456286	24366	39012	764985	17080	12696	456521	48455	1299	1333	9109	261059	69128	0.00188315	1580
130184	2021	Xinle City	Shijiazhuang City	Hebei	525	160	274330	35119	146341	20739	99563	50180	835848	196243	235272	70139	49732	32759	11090	5866	290984	2493919	477731	25701	35501	757335	23359	12188	469057	49534	1491	1593	8460	248945	63640	0.00269346	1580
130184	2022	Xinle City	Shijiazhuang City	Hebei	525	160	271435	32405	147777	20868	96029	51618	947337	200168	281578	72018	27707	32216	15200	8494	335518	2921503	511172	41358.4	34791	825495	21607	13285	478503	49358	1491	1561	7909	232829	60824	0.00177806	1580
130207	2012	Fengnan District	Tangshan City	Hebei	1312	466	524215	116850	453145	14242	248724	116344	1390482	81272	232952	50688	35210	18837	9089	5804	104130	817042	315766	66137	22389	461920	27890	12563	935905	49040	968	818	56084	264465	38902	0.00175531	1150
130207	2013	Fengnan District	Tangshan City	Hebei	1312	459	532955	117860	455024	41445	248873	116294	1527449	81272	249077	51460	108328	21200	9955	5671	109928	902053	360446	65333	18336	968081	18329	12317	959104	51241	1113	832	56090	359420	39800	0.00161041	1150
130207	2014	Fengnan District	Tangshan City	Hebei	1312	451	532335	118980	444247	41738	248993	116153	1684163	94315	254224	66439	117233	21300	11079	6065	124678	972539	404781	65628	19168	983945	18329	12207	988122	55493	1372	851	56123	369678	39821	0.000920001	1310
130207	2015	Fengnan District	Tangshan City	Hebei	1312	444	534725	119024	419105	40557	249206	116058	1823977	108020	272436	57004	115183	23000	11999	6271	145928	1078459	444452	65838	21807	983942	18878	12909	1006074	58327	1428	922	45123	399800	41758	0.00168057	1310
130207	2016	Fengnan District	Tangshan City	Hebei	1262	444	544665	119347	439866	40634	249271	116064	1965162	124019	269048	96899	117419	24900	12922	6571	192938	1154254	494031	65837	23352	639431	19926	14823	995710	61175	1489	1216	42104	389521	42063	0.00185963	1480
130207	2017	Fengnan District	Tangshan City	Hebei	1262	444	522730	119335	403714	40840	249309	116019	2032302	117307	254729	52805	99363	26975	13984	6839	182483	1237962	578333	65344.2	10030.5	639408	18193	11026	559509	63680	1400	1309	29884	430660	42621	0.00123877	1480
130207	2018	Fengnan District	Tangshan City	Hebei	1288	444	544100	121778	396708	39887	252260	115866	1186777	120000	271115	68872	45589	29214	15214	7260	229083	1372573	578333	66656	10733	673681	10752	11014	551615	66077	1429	1429	25000	450432	50128	0.00143687	1480
130207	2019	Fengnan District	Tangshan City	Hebei	1288	444	542065	137766	376475	56264	256433	115541	1299107	103143	291045	79399	29180	31697	16569	7659	233464	1510018	618816	65131	11699	673661	11104	9378	582341	69796	1378	1489	22545	501521	121523	0.00116783	1680
130207	2020	Fengnan District	Tangshan City	Hebei	1288	482	552175	78949	397097	43936	242914	106963	1313378	105884	321534	75410	54980	33187	17662	8206	266396	1695752	340356	73171	12518	713795	12196	7697	648704	70125	1749	1553	15442	646899	188537	0.00165155	1680
130207	2021	Fengnan District	Tangshan City	Hebei	1288	482	542885	70925	328736	55571	237305	108728	1436792	98472	362446	65871	57151	35377	19517	9843	242555	1881260	362820	76900	11266	735209	35616	7774	656671	73879	2071	2126	14300	543727	148326	0.00194684	1680
130207	2022	Fengnan District	Tangshan City	Hebei	1288	482	520950	91589	299976	96929	231244	108214	1584095	107334	388922	69694	54151	35196	19113	10588	294083	2159809	380961	34872.7	10703	779322	31493	8085	610088	71092	2371	2168	13550	878178	287161	0.00162263	1680
130208	2012	Fengrun District	Tangshan City	Hebei	1290	566	494040	116110	430510	18517	235682	152831	1836132	285637	180502	159851	28177	17485	5262	3559	159227	1765025	833470	54491	29624	1442550	30124	41559	694831	57307	1273	1272	26134	167249	29038	0.00185712	1150
130208	2013	Fengrun District	Tangshan City	Hebei	1290	537	504480	121600	438578	21714	238213	153212	2071565	274651	194388	172812	46762	21700	5137	4140	201955	2003795	946405	47298	35772	983457	18032	44212	688092	58787	1389	1330	26741	180919	32509	0.00171927	1150
130208	2014	Fengrun District	Tangshan City	Hebei	1154	509	500730	124678	482336	23718	244635	157742	2122834	245582	203488	163694	49389	22400	5885	4228	227817	2198100	1064705	48218	33983	997833	18125	43612	681837	61180	1396	1386	26741	99420	46645	0.00142369	1310
130208	2015	Fengrun District	Tangshan City	Hebei	1154	480	502845	124300	459095	24844	243880	155760	1877815	214805	188239	170180	40373	24200	6615	4467	282231	2572803	1170018	48933	34944	1033971	18145	48681	700399	60821	1425	1466	30000	107450	54700	0.00189924	1310
130208	2016	Fengrun District	Tangshan City	Hebei	1154	480	504295	124460	470670	24844	244157	155935	2085091	234986	182506	153822	44519	26100	7270	4818	347910	2895159	1293539	48896	32701	592090	19729	55181	683081	63161	1582	1984	29800	115600	61200	0.00257809	1480
130208	2017	Fengrun District	Tangshan City	Hebei	1154	480	451000	125450	499771	24474	246100	157170	2386065	229442	139231	185499	42784	28175	8165	5066	347875	3259863	1.84576e+06	28567.9	35833	594932	17956	42145	445266	65490	1597	2032	29760	117800	62485	0.00169408	1480
130208	2018	Fengrun District	Tangshan City	Hebei	1154	480	504965	133772	452133	25864	231622	144026	2281136	256623	152390	196151	26126	30344	9324	5401	327002	3683190	1864222	29019	35475	677900	14407	39678	422418	64086	1872	1872	28560	124600	65890	0.00142077	1480
130208	2019	Fengrun District	Tangshan City	Hebei	1154	480	504590	135604	416020	26242	227894	140257	2400030	272396	151461	241122	30629	32771	10350	5760	655830	4420100	1715084	28858	39022	691699	24537	38316	433759	74319	1881	1979	28531	127860	77620	0.0013098	1680
130208	2020	Fengrun District	Tangshan City	Hebei	1154	516	483060	97240	337409	39024	223592	137672	2480659	285623	184479	237518	42702	34181	11229	6060	788312	5030646	786750	31253	39802	764441	26633	34549	432313	71002	1535	2089	18299	414192	96136	0.00198547	1680
130208	2021	Fengrun District	Tangshan City	Hebei	1210	515	470250	103708	314364	55567	221714	108438	2939387	305617	192543	230186	32076	36813	12678	8461	704248	5683367	835529	33914	42986	756797	20776	33513	431968	72518	2018	1870	14250	534755	151582	0.00253414	1680
130208	2022	Fengrun District	Tangshan City	Hebei	1210	515	471765	90039	301260	67450	216530	108171	3151265	305617	207949	213284	46263	43249	22640	12784	828007	6572867	760331	41988	43846	726525	19142	30832	413169	71086	1931	1932	21506	779262	206064	0.00180004	1680
130209	2012	Caofeidian District	Tangshan City	Hebei	1199	109	433650	98424	390275	18296	242122	147514	1431552	206642	215048	133574	47985	18301	8822	5795	120061	699885	424308	64568	35047	1361345	31036	23671	758969	65314	1213	1158	34629	253020	45729	0.00176197	1150
130209	2013	Caofeidian District	Tangshan City	Hebei	1281	109	431845	98916	392921	19024	242332	160479	1619742	206642	229229	132251	88419	20500	9618	6487	134703	805317	480953	62883	37479	637074	32791	25182	776242	53652	1373	1238	23147	248971	57333	0.00146216	1150
130209	2014	Caofeidian District	Tangshan City	Hebei	1281	109	441430	99409	372451	21071	242030	159596	1711000	206331	232339	154067	96950	20400	10547	6659	172994	935307	536743	63298	36686	656559	36814	25251	797042	54266	1685	1355	22102	302430	58043	0.000922074	1310
130209	2015	Caofeidian District	Tangshan City	Hebei	1281	109	441590	99429	389564	22466	242190	159695	1801611	226157	253405	153329	99511	22300	11604	7165	208822	1090531	589387	63705	33017	706542	40412	27836	841596	48970	1710	1406	23146	407178	60619	0.00168483	1310
130209	2016	Caofeidian District	Tangshan City	Hebei	1281	109	443225	99520	409454	22423	242277	159700	2001614	250684	256485	193168	99396	24200	12590	7581	223185	1213058	647536	63972	33939	573650	43185	29954	789676	51132	1620	1980	20311	403214	62310	0.00214881	1480
130209	2017	Caofeidian District	Tangshan City	Hebei	1281	107	430795	99535	439140	27713	243233	159983	1913632	230548	169739	146469	72275	26197	13635	7917	250288	1329066	568325	63606.8	36225	588296	38459	25285	508712	53181	1860	2035	20330	403320	62352	0.00142935	1480
130209	2018	Caofeidian District	Tangshan City	Hebei	1281	11	440315	97488	262124	33314	197723	112514	1476317	248216	175276	213197	39799	28371	14848	8321	308448	1532992	522859	64059	39485	648134	12495	16276	492937	61490	1985	1985	19562	405320	40683	0.00138684	1480
130209	2019	Caofeidian District	Tangshan City	Hebei	1281	11	453095	97215	270671	29944	201653	113472	1595370	272567	199376	226605	47763	30811	16214	8513	349825	1741805	549002	62844	38695	738042	12506	17819	475515	62866	2102	1959	18650	410532	41362	0.00118214	1680
130209	2020	Caofeidian District	Tangshan City	Hebei	1408	11	394500	80775	277508	36916	175487	118887	1611768	300473	220531	211986	34705	32105	17349	8997	374847	1997469	286772	70821	35212	774958	13172	15214	487430	62934	2104	1987	18650	431499	92945	0.00178342	1680
130209	2021	Caofeidian District	Tangshan City	Hebei	1569	11	421815	68884	193782	34117	158217	92528	1756152	270426	231796	191933	31230	34417	19188	9303	355138	2276173	306702	78548	33451	705212	21840	14301	488830	63135	2191	1879	15300	361863	90536	0.00243155	1680
130209	2022	Caofeidian District	Tangshan City	Hebei	1569	11	410950	69989	193224	21503	157567	68732	1958281	243383	269436	203096	47684	36088	19502	10782	357997	2634826	297501	35569.6	31109	634691	24088	13300	480022	62273	2196	1890	14530	295561	64439	0.0017285	1680
130224	2012	Luannan County	Tangshan City	Hebei	1482	589	603330	125657	501780	13733	288713	102260	1756820	144515	323912	85955	43284	18249	9079	5838	111733	621350	288869	87842	20501	564640	39791	10344	1627675	80012	1585	1258	24832	370900	49479	0.0018005	1150
130224	2013	Luannan County	Tangshan City	Hebei	1482	589	602545	126674	500368	40669	288891	102265	1892062	141681	323520	85527	89027	22000	10100	8428	115415	666850	329166	84911	24482	2587768	26854	10141	1622027	69205	1535	1207	23500	410947	45936	0.00129006	1150
130224	2014	Luannan County	Tangshan City	Hebei	1482	589	614950	128522	486894	43069	290517	102178	1963067	109576	339182	60959	92106	22300	11165	8754	129637	759963	367020	84423	25108	2600067	27069	10205	1512846	71566	1377	1173	21300	456800	69980	0.000852493	1310
130224	2015	Luannan County	Tangshan City	Hebei	1482	589	613295	128504	476467	41772	290679	102143	2029402	124144	346922	87978	87559	24200	12181	9393	169333	879883	403702	83491	25277	2602699	27420	11504	1623987	71270	1392	1099	20910	457274	71495	0.00136317	1310
130224	2016	Luannan County	Tangshan City	Hebei	1482	589	621330	126974	446370	42272	290718	102107	2127267	126830	337065	97676	89535	26100	13143	9950	185736	990920	448717	83428	26240	1033560	29836	13017	1622796	72205	2170	1874	22810	485427	80762	0.00184902	1480
130224	2017	Luannan County	Tangshan City	Hebei	1482	589	593350	127083	460155	42285	290782	102108	2175119	135404	217235	105993	46208	28122	14169	10206	204137	1069160	464872	84444.6	24948	1034713	28387	10318	500733	74571	2240	1911	19202	466897	98121	0.00129695	1480
130224	2018	Luannan County	Tangshan City	Hebei	1483	589	620700	141970	578758	41913	278707	124971	1280200	150249	225877	73397	30792	30344	15401	10899	256196	1287404	441628	76133	25197	444619	11153	19642	544680	75147	2511	2511	19310	506350	112327	0.00126229	1480
130224	2019	Luannan County	Tangshan City	Hebei	1483	589	622180	143331	634247	42433	281512	127437	1411279	171722	243619	90498	45784	32801	16787	11161	272480	1464941	441628	75977	26961	689894	11246	18985	805818	78564	2663	2511	22312	519918	139316	0.000992292	1680
130224	2020	Luannan County	Tangshan City	Hebei	1483	589	520750	107604	619559	44827	294132	125688	1441522	184020	274221	118807	37211	34212	17912	11962	292924	1692660	201059	84007	24265	728275	11830	15926	797047	80252	2402	2497	13786	618405	176347	0.00156614	1680
130224	2021	Luannan County	Tangshan City	Hebei	1223	589	504250	100167	438182	42194	273236	102464	1546391	171139	271723	140006	45470	36607	19739	10692	297780	1863110	214530	103948	23052	670013	24684	14333	859191	81150	2428	2125	15092	716672	209738	0.0021213	1680
130224	2022	Luannan County	Tangshan City	Hebei	1223	589	530395	96587	333068	62557	272426	102689	1735310	167716	335499	131352	49724	34746	18990	10389	307471	2095057	214530	37463.2	22130	656613	35288	15050	859453	80408	3328	2206	13022	760593	220210	0.00139385	1680
130225	2012	Leting County	Tangshan City	Hebei	1417	530	630035	153364	550655	29428	301538	97736	3415800	160769	448800	100376	57586	19733	10073	6586	73260	399471	233453	107923	18151	442070	44142	11278	1683048	80237	1599	1528	83326	291366	49680	0.00184421	1260
130225	2013	Leting County	Tangshan City	Hebei	1417	530	641445	153788	552711	39660	302336	97377	3635419	165741	471572	99383	173160	23300	11115	7819	84208	439681	263918	102372	21131	2001050	12185	11748	1685594	59296	1632	1703	53895	331061	52229	0.00154847	1260
130225	2014	Leting County	Tangshan City	Hebei	1417	473	641670	153921	554426	57064	302060	97428	3759329	76253	477947	53654	186801	24700	12260	8220	101700	481000	294796	101686	18244	1999601	12198	11753	1682313	73232	1726	1774	53304	531951	89171	0.00100704	1260
130225	2015	Leting County	Tangshan City	Hebei	1417	473	644650	161604	522200	60469	297946	91694	3861339	81274	504448	58833	141594	26900	13364	8403	111462	502294	323977	101176	18548	2001887	12230	12716	1695484	74361	1889	1960	48739	567155	102411	0.00159071	1260
130225	2016	Leting County	Tangshan City	Hebei	1417	473	643315	162584	482843	59535	297510	90602	4255828	90959	487362	62587	151041	29100	14500	9040	118690	618211	359222	101290	20912	1248799	13099	13949	1716257	75484	2120	2798	46286	574862	110276	0.00191799	1260
130225	2017	Leting County	Tangshan City	Hebei	1417	473	643930	162943	523245	60447	299232	91654	4562022	87917	455516	63206	136499	31907	15761	9553	137341	471456	286379	110907	18351	1262007	8827	11383	1.47306e+06	77455	2189	3061	40466	582967	113385	0.00117094	1590
130225	2018	Leting County	Tangshan City	Hebei	1020	532	644010	169751	559510	60549	294588	92758	3704487	95865	472513	73772	48011	34556	17337	10089	171993	773206	312153	109804	18535	1274634	8355	10417	1396458	80420	2292	2292	38443	583978	114562	0.0012393	1590
130225	2019	Leting County	Tangshan City	Hebei	1020	531	644265	173832	599438	78378	295283	94453	4169907	109077	517523	65707	78049	37493	19019	10436	166984	822578	318396	110855	20203	1274639	9525	8987	1334609	81434	2301	2228	20319	714952	164383	0.000954071	1900
130225	2020	Leting County	Tangshan City	Hebei	1020	530	553245	113263	554120	64046	286360	96684	4263981	111361	578250	75412	111980	39142	20407	11071	173931	988342	139810	119125	20405	1303769	10366	7550	1232244	82248	2757	2470	20915	834030	179816	0.00139896	1900
130225	2021	Leting County	Tangshan City	Hebei	1022	530	560220	103619	342160	71384	258586	111478	4766155	110247	532288	83854	110279	41882	22571	14353	178843	1118426	149387	139666	19181	1408071	36957	8154	1246330	83572	2675	2308	19351	822977	229113	0.00196771	1900
130225	2022	Leting County	Tangshan City	Hebei	1022	530	564345	108597	326342	64643	259751	109976	4313138	116862	564560	78260	111388	43456	20624	12689	216289	1288333	138930	46121.8	18797	1351748	41948	8806	1230155	83508	2690	2230	19046	843722	236880	0.00138856	1900
130227	2012	Qianxi County	Tangshan City	Hebei	1439	417	550550	124026	481010	17802	259869	91235	2009307	180542	267291	108975	44687	20991	11555	7153	79297	643797	295666	62434	18459	641500	93256	14912	1419958	56030	972	1015	60593	337895	55621	0.00182829	1150
130227	2013	Qianxi County	Tangshan City	Hebei	1439	417	553435	124158	476489	39685	260076	89743	2291967	178754	300649	108975	85176	23200	12683	8015	92027	702937	335729	61727	22669	1372345	26009	16034	1403472	50128	1032	1016	45584	342359	55617	0.00153815	1150
130227	2014	Qianxi County	Tangshan City	Hebei	1439	417	564410	124369	462214	41531	260258	87445	2546152	102040	314174	104613	95058	24500	13881	8517	96812	784023	374673	61745	21011	1385035	26443	16265	1470905	51583	1008	950	36905	345659	49651	0.000976618	1310
130227	2015	Qianxi County	Tangshan City	Hebei	1439	417	573670	124570	445475	42876	260453	85845	2767978	106036	341430	52852	92262	26600	15045	9071	118605	877627	410255	61470	23128	1391354	26850	17954	1506099	58224	1103	1009	30826	362502	50092	0.00162835	1310
130227	2016	Qianxi County	Tangshan City	Hebei	1439	417	571245	124680	425754	40925	260695	84645	3004688	115977	290652	77590	98813	28800	16264	9620	121755	960936	454773	61498	24466	703803	27007	16021	1519546	61297	1275	1413	36701	372523	54642	0.00189885	1480
130227	2017	Qianxi County	Tangshan City	Hebei	1439	417	552185	125006	409893	40757	260952	83640	3051278	104941	305421	59801	99846	31181	17568	9840	134307	1036393	294201	59403.1	25060	709107	27349	15847	1.22564e+06	64974	1449	1493	33589	385693	57213	0.00123421	1480
130227	2018	Qianxi County	Tangshan City	Hebei	1461	417	581970	134427	383962	39669	265796	79036	1563122	112432	359373	78809	81253	33675	19096	10507	160980	1146848	264781	60424	24559	494981	27489	18093	1299430	68207	1517	1517	25308	387695	60819	0.00131777	1480
130227	2019	Qianxi County	Tangshan City	Hebei	1461	417	582065	134372	373254	39727	266288	77469	1542222	117659	376027	70001	53559	36369	20815	11272	171553	1302214	280668	60085	22349	440026	29021	16685	1242620	68513	1828	1363	20839	401265	64360	0.0010339	1680
130227	2020	Qianxi County	Tangshan City	Hebei	1461	417	534640	88340	391643	40847	192061	67456	1625535	126015	413722	77263	38524	37860	22230	11953	179240	1477995	147048	64491	23913	470444	31689	13930	1208109	71765	1731	1448	17412	620250	184905	0.00155983	1680
130227	2021	Qianxi County	Tangshan City	Hebei	1461	417	534705	99921	341689	63915	209212	113115	1715029	137356	367887	73886	44685	40132	24364	13966	183874	1668748	153077	67491	23435	470444	43025	15323	1.21728e+06	71889	1741	2573	15768	772349	219579	0.00200175	1680
130227	2022	Qianxi County	Tangshan City	Hebei	1461	417	542125	98005	320756	75735	257055	109785	1923419	137356	444183	73038	69510	36971	19496	11073	219896	1929292	153077	38168.4	21092	470444	44324	16089	1277923	67208	1851	2046	15126	840429	228038	0.00149481	1680
130229	2012	Yutian County	Tangshan City	Hebei	1165	420	503170	105119	421665	17658	224214	51621	1560814	118437	258943	78197	46350	19697	10059	6942	81498	379686	294656	66209	22272	460285	45134	13376	980531	71511	1692	1485	40303	338139	51181	0.00174402	1150
130229	2013	Yutian County	Tangshan City	Hebei	1165	420	513780	105125	420483	39189	224564	51686	1721801	128736	289189	79793	103395	21000	11575	7096	108744	413632	335760	64659	22052	2353677	45389	12862	976519	62707	1760	1616	32928	407574	71586	0.001684	1150
130229	2014	Yutian County	Tangshan City	Hebei	1165	420	512115	105160	438947	37921	225226	51865	1821923	84909	280553	63566	116838	20500	12285	7307	121784	492080	375044	65075	19341	2372479	56374	12218	965668	66402	1760	1639	26830	364824	74098	0.000852354	1310
130229	2015	Yutian County	Tangshan City	Hebei	1165	750	512760	105035	416331	38924	223156	50888	1901622	91019	290291	69615	117482	22400	13337	7634	147356	563322	411422	64943	19951	2396207	57192	13512	970239	70715	1672	1666	22215	441979	80022	0.00165547	1310
130229	2016	Yutian County	Tangshan City	Hebei	1170	750	523455	105402	430893	40482	223610	50940	2079912	84812	292967	58573	123075	24300	14410	7946	154029	645181	458125	65263	18962	1733149	59479	11500	949742	66388	1732	1942	31720	473156	92786	0.00180925	1480
130229	2017	Yutian County	Tangshan City	Hebei	1170	750	514845	105352	463335	37991	224374	51144	2170743	80169	298265	53548	118308	26260	15569	8355	166418	734843	340436	64692.7	14032	1760138	61857	11212	500272	78612	1782	2198	26211	444865	91961	0.00135233	1480
130229	2018	Yutian County	Tangshan City	Hebei	1170	750	523010	105567	467000	38509	224397	51379	1286329	84503	308861	56109	49971	28413	16954	8985	194810	868663	357458	66524	13471	1730851	66539	11434	495544	83675	2060	2060	20095	467501	97920	0.00153917	1480
130229	2019	Yutian County	Tangshan City	Hebei	1170	750	522790	104331	437608	39769	220012	50011	1393397	88520	329240	60292	51256	30885	18514	9475	201797	1023685	393204	64560	12124	1766381	68316	11008	483272	85952	2161	1876	19977	489169	120542	0.00131537	1680
130229	2020	Yutian County	Tangshan City	Hebei	1170	750	560865	81545	406107	39607	168755	50128	1489395	97845	369459	76378	59590	32429	19736	10020	218743	1181642	121039	71625	12366	1773631	74646	10100	496200	86877	2250	1690	17622	619795	183428	0.00166145	1680
130229	2021	Yutian County	Tangshan City	Hebei	1170	750	561330	91105	227521	40447	127741	83518	1574252	106651	357982	78796	60423	34472	21651	12050	227276	1360062	125518	84507	11253	1809104	65337	10807	489476	88081	2248	2100	17791	549375	154224	0.00195485	1680
130229	2022	Yutian County	Tangshan City	Hebei	1170	750	553460	102936	238886	41327	164008	95290	1726641	107718	380280	81192	54259	34973	19000	10454	245386	1533198	115477	41110.3	11928	1646285	68302	9726	487024	87447	2509	2156	13262	579465	151803	0.00173031	1680
130281	2012	Zunhua City	Tangshan City	Hebei	1509	622	532055	128408	460415	68393	257480	100617	6335027	222694	384804	140344	55633	24950	11977	7222	102845	956281	591924	102143	36242	972880	39291	27016	2232059	55131	1525	1690	102300	673152	92508	0.00276037	1320
130281	2013	Zunhua City	Tangshan City	Hebei	1509	622	530525	85597	461776	58771	255118	96765	6197527	236909	400135	140344	52118	25075	11809	9034	125622	1060818	556409	82562	34430	874205	46019	28740	2092721	64407	1621	1756	104900	564139	98862	0.00147844	1320
130281	2014	Zunhua City	Tangshan City	Hebei	1509	622	532980	92908	351177	73168	206128	61405	5645907	214408	391938	171937	52043	26691	12177	9474	144825	1172975	511896	90138	32364	958191	45906	28780	1936867	63982	1531	1809	103000	659659	118874	0.00111418	1480
130281	2015	Zunhua City	Tangshan City	Hebei	1513	648	532380	125137	385174	56630	250887	95895	6135317	237349	471462	160392	67008	31695	13582	10070	176444	1196434	1130529	78214	35424	78214	47285	30232	2089100	63205	1583	1906	91777	558382	100366	0.00148453	1480
130281	2016	Zunhua City	Tangshan City	Hebei	1513	648	530275	125047	369387	63758	251165	95655	6193554	206318	483438	138101	76105	34357	14696	10655	190152	1517923	1260040	78214	36021	532232	48703	28919	2088886	65123	1704	2538	74000	667000	121000	0.00186632	1650
130281	2017	Zunhua City	Tangshan City	Hebei	1513	648	540620	106990	346421	81692	251210	95126	5985532	193197	388541	118131	70444	37345	15871	11070	224242	1644484	902452	73006.4	38085	543732	48705	28923	1.50516e+06	65249	2113	3076	66600	700350	127050	0.00156311	1650
130281	2018	Zunhua City	Tangshan City	Hebei	1514	648	544215	110178	310357	62127	244662	94961	6073822	205834	417241	134827	43813	40445	17236	11845	285653	1889968	920501	71676	41894	563199	49057	30376	1486591	66174	2314	2314	35500	638400	149600	0.00183266	1650
130281	2019	Zunhua City	Tangshan City	Hebei	1514	648	540800	105388	279749	65650	245357	94502	6570218	236305	450022	189446	54270	43883	18821	12586	268514	2195054	874476	70098	42313	574158	51698	30200	1459981	66082	2089	2326	32900	663400	160200	0.00129322	1900
130281	2020	Zunhua City	Tangshan City	Hebei	1514	648	524220	92103	281350	37272	177495	85872	6808977	248529	500292	183164	56286	45858	20270	13495	330709	2494879	377099	77765	41044	623796	54301	27544	1.5103e+06	67063	1825	2508	50853	497735	115679	0.00132745	1900
130281	2021	Zunhua City	Tangshan City	Hebei	1514	648	524645	87362	316018	43811	229498	106366	8400975	260955	548495	177763	121940	49160	22479	15380	335283	2858572	400856	75601	44328	598844	53057	28921	1.56675e+06	67161	1690	2130	43554	547894	147556	0.00208873	1900
130281	2022	Zunhua City	Tangshan City	Hebei	1514	648	511810	72320	316198	55372	232853	108364	10060500	281831	601390	176493	161027	43994	20274	13319	398595	3347778	404865	102673	44328	616809	56232	30367	1621044	68487	1784	2096	44097	734564	192029	0.00143772	1900
130283	2012	Qian'an	Tangshan City	Hebei	1208	458	921850	220605	723795	78835	431272	224984	6559260	186602	526982	113024	98260	23851	11547	7710	212192	963966	286138	112125	29282	981405	43524	15920	1342946	100299	3448	2026	164447	925542	133842	0.00283717	1320
130283	2013	Qian'an	Tangshan City	Hebei	1227	458	920490	166039	724411	72036	413835	224013	6210656	177716	486156	110808	182624	24203	10362	10698	185551	1077957	297584	98218	30453	1330700	16570	14473	1277200	88232	3616	3688	171286	765708	114447	0.00159784	1320
130283	2014	Qian'an	Tangshan City	Hebei	1227	458	954880	166071	473640	63340	357579	159628	5646689	130601	448898	84293	193259	27152	12412	11196	228065	1216285	270801	110669	33194	1375525	17210	14641	1320547	90373	3731	4072	192669	783113	117711	0.00144819	1480
130283	2015	Qian'an	Tangshan City	Hebei	1227	458	831045	181801	487303	66958	362283	192132	6068419	139244	485447	100553	190276	31663	13295	11900	267445	1345819	543182	86109	32971	86109	17350	15994	1372325	92272	3765	3703	151285	937086	153963	0.00148012	1480
130283	2016	Qian'an	Tangshan City	Hebei	1227	458	832010	182091	517387	62700	362898	198895	6419734	129642	506352	94809	197721	34291	14345	12542	322513	1518577	602188	84662	33522	789707	17680	14389	1408729	93885	3872	4310	133436	861227	177134	0.00203252	1650
130283	2017	Qian'an	Tangshan City	Hebei	1227	458	822600	141749	498415	76759	356112	190344	6770488	125527	340080	84067	157805	36999	15464	13291	320390	1677793	810017	74485.8	22468	797473	18100	14616	657824	97976	3854	4297	115725	930437	177745	0.00158998	1650
130283	2018	Qian'an	Tangshan City	Hebei	1227	457	811985	126269	436787	87588	333469	170796	7961344	142846	352323	98974	39175	39959	16825	14018	409573	1939261	850518	72312	22917	806445	15236	16887	636870	100540	4196	4196	98134	1006377	218962	0.00174935	1650
130283	2019	Qian'an	Tangshan City	Hebei	1227	464	792125	139744	409494	101860	331463	170408	8751482	155758	365895	103490	57583	43395	18423	15014	422111	2176861	935570	74556	24063	813035	15562	16987	653322	103085	4415	3873	75069	1025886	251204	0.00133179	1900
130283	2020	Qian'an	Tangshan City	Hebei	1227	464	781755	130777	363828	58055	310754	141706	9296218	160407	400953	92562	55963	45000	19768	16051	461037	2449322	419540	83146	26229	873601	16705	15617	810559	104006	4334	3896	65978	1038388	280749	0.0013292	1900
130283	2021	Qian'an	Tangshan City	Hebei	1227	465	772075	80794	370761	54443	310621	133096	9800351	153991	371274	75756	57988	47970	21784	15788	449008	2822527	440097	97428	27803	847393	42628	16710	795808	104078	4163	2677	66878	1077217	360602	0.0023882	1900
130283	2022	Qian'an	Tangshan City	Hebei	1227	465	754590	116575	362381	58629	302725	104522	10033470	166310	404837	75514	62885	44968	19686	13491	523299	3165001	444498	74838	27247	838919	40456	15373	756242	104930	4197	2334	63901	1053083	341517	0.00153985	1900
130284	2012	Luanzhou City	Tangshan City	Hebei	1027	504	202050	36458	112220	35616	82821	36473	4185519	194708	215168	132332	33197	25383	11950	7163	102336	697945	313382	56962.5	31234	631735	20057	31935	481798	22676	745	1427	62586	179572	42679	0.00269544	1320
130284	2013	Luanzhou City	Tangshan City	Hebei	1027	504	232685	44985	150570	36336	83046	41088	3581059	207136	215026	135033	31652	28944	13100	7031	96196	737207	303981	25649	28423	522767	19794	33973	438990	21138	851	703	82402	221929	40830	0.00157003	1320
130284	2014	Luanzhou City	Tangshan City	Hebei	1027	504	253230	13248	91948	59878	79986	29903	3001937	139193	206368	86836	35429	30900	14834	7710	93310	897023	316140	28825	29560	552945	18467	33988	422915	24737	1031	674	84388	287639	71967	0.000902787	1480
130284	2015	Luanzhou City	Tangshan City	Hebei	1027	504	250600	47160	87104	48022	87140	41354	3495414	129625	230786	93103	37434	30400	14959	8147	170439	1080962	512364	25482	35554	25482	18367	38543	429397	17365	1033	737	74100	327043	68176	0.00147078	1480
130284	2016	Luanzhou City	Tangshan City	Hebei	1027	504	242325	40350	95229	48026	87587	41752	3678803	144776	256360	106747	43537	33075	16216	8724	188546	1264907	566986	25267	36475	563615	19350	33938	424653	18236	1127	1265	67300	352646	82871	0.00173745	1650
130284	2017	Luanzhou City	Tangshan City	Hebei	1027	504	310050	44226	92045	47756	86328	39842	4391515	129653	267385	86975	24598	35987	17611	8959	190675	1394496	673429	25163.8	37697	569803	19422	33825	429464	19232	1154	1236	63600	389030	86025	0.00149738	1650
130284	2018	Luanzhou City	Tangshan City	Hebei	1027	504	240365	52758	85150	55111	86504	38869	5505157	142340	304461	104599	50534	39082	19266	9506	200209	1619283	693632	24810	41090	571926	9604	10277	427759	24550	1193	1193	57000	441400	92500	0.00210593	1650
130284	2019	Luanzhou City	Tangshan City	Hebei	1027	504	240740	33194	80951	55307	81683	37381	6304301	158249	305663	81120	40230	42560	21212	10078	271202	1834823	679759	24293	41501	574537	11544	10195	430678	27553	1311	1097	69000	441000	92700	0.00138707	1900
130284	2020	Luanzhou City	Tangshan City	Hebei	1027	504	224580	20649	69647	29150	65228	39280	6823695	179306	359683	99139	66485	44560	22866	10793	299999	1834813	492271	25909	41916	633019	12621	9373	452435	30678	1436	1201	51156	309829	76173	0.00134832	1900
130284	2021	Luanzhou City	Tangshan City	Hebei	1027	504	233970	8350	130413	31606	80760	47132	8506299	184685	419871	125276	49573	47813	25404	18596	300052	2386325	523776	32665	44850	588708	22365	8529	449716	33035	1718	1799	53020	293589	72969	0.00198651	1900
130284	2022	Luanzhou City	Tangshan City	Hebei	1027	504	224990	7048	130976	26939	78555	48286	10102900	168063	515687	124897	90189	44844	20268	14554	320946	2396453	570916	35333	42159	529837	21822	8870	434765	34369	1921	1856	49186	277444	65642	0.00142801	1900
130302	2012	Haigang District	Qinhuangdao City	Hebei	800	262	574705	154143	476666	30679	287795	171090	2865884	364070	543416	236647	199199	18768	8918	6038	87590	744525	787580	114322	35844	2580985	33260	56959	2975488	68228	1810	1532	76494	429255	51848	0.00282644	1320
130302	2013	Haigang District	Qinhuangdao City	Hebei	800	262	573020	154047	529535	42147	299845	177277	3053050	360465	781496	233150	250109	20238	9850	8441	80583	898990	898234	125082	33815	1351189	46962	58121	2854155	67401	1911	1737	70372	431525	63578	0.00153858	1320
130302	2014	Haigang District	Qinhuangdao City	Hebei	800	262	570390	154650	544001	46294	300660	184210	3193220	338837	832163	157151	262419	27600	10856	9094	78166	965880	1008717	127318	37775	1384169	48451	58121	2885547	64786	2100	1992	70891	495638	80791	0.00101535	1480
130302	2015	Haigang District	Qinhuangdao City	Hebei	800	262	571470	150528	509828	45206	295877	183768	3133697	245767	856425	177642	247745	29800	11778	9605	213995	1133397	1105511	128319	40415	1420108	48493	63190	3016487	64048	2212	2075	59596	524326	82936	0.00148472	1480
130302	2016	Haigang District	Qinhuangdao City	Hebei	800	262	581125	152577	477357	43588	295989	183642	3365536	221395	920000	183085	270221	32100	12803	9974	218311	1235074	1219984	128508	44749	919356	48660	58132	3020343	66179	2374	2452	60488	450030	104323	0.0017911	1650
130302	2017	Haigang District	Qinhuangdao City	Hebei	800	262	580685	152420	491850	44204	295814	184042	3322948	188405	683556	117441	191150	34577	13918	10489	227121	1340761	737374	114956	41961	942322	48733	58132	2.04539e+06	66132	2514	2557	53849	500549	126887	0.00166716	1650
130302	2018	Haigang District	Qinhuangdao City	Hebei	800	262	571815	152632	522370	43385	290816	190645	2912371	204545	609542	156330	147098	37343	15171	11194	239784	1530310	811111	114177	41541	962784	32940	44921	1896933	67080	2623	2779	47046	545772	122005	0.00188293	1650
130302	2019	Haigang District	Qinhuangdao City	Hebei	800	262	571655	152493	472212	42874	289756	189707	2710469	213056	827300	135337	220649	40405	16733	12017	303130	1738592	859778	115958	40710	969200	34007	42612	2164585	67035	2809	2602	38707	577238	111333	0.00139254	1900
130302	2020	Haigang District	Qinhuangdao City	Hebei	800	285	534620	104487	503661	44722	252832	186283	2910993	239276	942553	159048	224133	41981	17854	12694	353228	1981801	412950	121661	37860	1018294	37238	35356	2.17396e+06	67079	2724	2439	38476	698321	203518	0.0013554	1900
130302	2021	Haigang District	Qinhuangdao City	Hebei	800	285	513180	98437	323804	64752	256751	133632	3102661	246454	955111	170712	197227	44626	19657	11694	313226	2268467	429055	105450	40132	997928	50969	33942	2.16861e+06	65469	2749	2072	29183	783502	206660	0.00207701	1900
130302	2022	Haigang District	Qinhuangdao City	Hebei	800	285	521745	91163	317020	60881	244955	108866	3160564	229202	533580	174689	193880	37517	20037	11418	327657	2669527	416183	105473	40533	958011	53186	36657	2240170	66330	2984	2165	26920	724479	204262	0.00149838	1900
130303	2012	Shanhaiguan District	Qinhuangdao City	Hebei	194	96	491970	141195	415176	25334	262405	119032	2863260	572540	513326	307063	156374	21245	10584	6738	122316	1993059	1830306	89746	58962	1981895	30795	63462	3501723	50816	1356	978	59556	344067	49157	0.0026908	1320
130303	2013	Shanhaiguan District	Qinhuangdao City	Hebei	194	96	492045	141745	430895	39824	262186	114459	2985280	520491	811549	296679	190524	24500	11440	7101	111308	2199412	2073774	92400	57488	1136065	35619	64103	3750989	51245	1390	919	64034	431487	57116	0.00162643	1320
130303	2014	Shanhaiguan District	Qinhuangdao City	Hebei	194	96	491675	128095	415075	28002	232098	103539	3062546	494466	799764	235815	108606	26700	12528	7309	121326	2484550	2329777	84204	58633	990384	35701	64148	3707401	45382	1515	1227	60736	429808	62786	0.000864644	1480
130303	2015	Shanhaiguan District	Qinhuangdao City	Hebei	194	96	452005	128867	385062	28195	231995	103307	3158516	287312	863597	218847	88416	28900	13580	7690	312641	2781329	2556734	84553	58335	1004062	35808	67403	3764443	43317	1563	1352	51335	406670	53206	0.00148847	1480
130303	2016	Shanhaiguan District	Qinhuangdao City	Hebei	194	96	451655	125572	409890	39904	231877	103379	3451769	266032	939208	197967	96587	31400	14789	8234	318764	3049245	2822522	84415	57544	709390	35902	63955	3805540	42242	1636	1654	48749	454043	83878	0.00164034	1650
130303	2017	Shanhaiguan District	Qinhuangdao City	Hebei	194	96	453080	123358	394911	41714	231568	103045	3578773	246981	731003	206755	87332	34078	16090	8590	406559	3149854	3127100	67399.5	53679	723525	36284	64521	2.36174e+06	40096	1833	1702	42200	468236	100625	0.00157065	1650
130303	2018	Shanhaiguan District	Qinhuangdao City	Hebei	194	96	451665	122431	349331	39828	226024	101532	3329672	269079	694291	211745	143982	36975	17619	9044	386231	3512147	3345997	67448	54753	741715	29926	63939	2232594	40334	2043	2114	38799	513473	119658	0.00209501	1650
130303	2019	Shanhaiguan District	Qinhuangdao City	Hebei	194	96	444250	122082	315066	40057	224304	100881	3447451	288587	800003	207541	182243	40302	19416	9503	670690	3998571	3044857	67643	60228	756141	30966	61583	2414261	38824	2061	2320	33028	596544	151311	0.0013592	1900
130303	2020	Shanhaiguan District	Qinhuangdao City	Hebei	194	120	411620	86911	262059	28222	159839	99890	3730340	296279	901405	216303	183651	42116	20795	10099	679717	4532729	1030884	72212	63239	800757	32812	50956	2.43065e+06	40320	2278	2222	40132	358333	80152	0.00134554	1900
130303	2021	Shanhaiguan District	Qinhuangdao City	Hebei	194	120	420250	48222	290910	36927	168402	77541	4843970	317019	934663	234632	137734	45022	23041	13798	564685	5105015	1087638	70774	60077	728689	35988	50956	2.44222e+06	36173	2244	1739	39562	515746	143850	0.00198888	1900
130303	2022	Shanhaiguan District	Qinhuangdao City	Hebei	194	120	434570	68053	259044	65587	171391	78955	4751238	304338	514019	218953	171485	42542	20144	12468	610687	5896372	1120267	58307	61279	692255	29202	53504	2536373	36917	2529	1819	45355	757508	200733	0.00153611	1900
130304	2012	Beidaihe District	Qinhuangdao City	Hebei	112	43	394170	100620	313785	34994	186629	80566	3910120	403190	149592	208186	17674	23381	10396	7047	146054	1305811	799025	21076	47852	1372300	130330	33354	524323	56056	1444	1076	72300	311000	58057	0.00246465	1320
130304	2013	Beidaihe District	Qinhuangdao City	Hebei	112	43	393075	100169	343879	36335	186479	80492	4201359	366536	224412	214624	51638	26200	11479	7917	158461	1389979	912886	18359	43502.2	378099	223654	32700	516238	53266	1476	1102	72617	303030	45584	0.0014975	1320
130304	2014	Beidaihe District	Qinhuangdao City	Hebei	112	43	404020	100188	363803	42443	188883	80816	4222778	333548	240870	131419	45374	28900	12626	8361	177282	1531638	1023345	18585	40630	385027	193323	32791	507438	54762	1495	1116	66754	330603	52627	0.00155886	1480
130304	2015	Beidaihe District	Qinhuangdao City	Hebei	112	43	401505	99711	379058	41714	189735	81234	3963903	207699	239954	136634	50668	31200	13699	8793	213113	1773840	1123665	18748	41948	396020	193985	34680	517405	56486	1587	1191	58478	307552	52691	0.00156681	1480
130304	2016	Beidaihe District	Qinhuangdao City	Hebei	112	43	402685	99232	414222	36673	189713	81556	4259678	197088	236557	124936	51602	33600	14795	9108	226640	2059003	1245644	18864	40005	182372	193562	32867	529981	56975	1965	1551	48851	349991	65568	0.00221935	1650
130304	2017	Beidaihe District	Qinhuangdao City	Hebei	112	43	422230	99339	425811	37683	190772	81703	4127146	169952	183804	95028	41956	36157	15935	9804	250814	2261616	1255467	19072.8	48502	186155	193856	32849	504772	56561	2109	1771	50200	363880	76865	0.0016049	1650
130304	2018	Beidaihe District	Qinhuangdao City	Hebei	112	43	404600	99364	450490	39331	197777	82920	3875570	189884	165369	142640	31728	38977	17258	10365	228241	2581885	1205248	18708	50442	196684	199329	37048	490128	59049	1932	2291	37551	426480	81495	0.00155862	1650
130304	2019	Beidaihe District	Qinhuangdao City	Hebei	113	43	402435	96668	429303	40378	194810	82670	3206820	194506	225681	153258	41784	42251	18949	10946	361058	2906226	1277563	18835	46407	204009	200326	36045	573592	59782	1913	2039	33336	411983	95047	0.00139353	1900
130304	2020	Beidaihe District	Qinhuangdao City	Hebei	113	73	372920	62056	426442	36496	196108	76129	3224973	218810	245417	181266	38147	44068	20256	11783	389508	3331828	686597	19953	46407	223788	210772	31343	517478	56864	2224	2262	30795	389557	86987	0.0014003	1900
130304	2021	Beidaihe District	Qinhuangdao City	Hebei	113	73	371870	74106	260389	35836	168552	76043	3684366	210058	250950	207209	45070	46800	22282	14479	379590	3761502	727792	23435	45479	221550	115675	28522	514859	58458	2336	2029	28854	436269	86856	0.00248306	1900
130304	2022	Beidaihe District	Qinhuangdao City	Hebei	113	73	373800	72273	234750	27787	151201	72314	3526182	231064	161496	200242	32109	42227	19701	11871	402850	4340596	793293	39917.7	43205	212688	124970	28522	556448	55061	2558	2130	27257	355139	86266	0.00155011	1900
130306	2012	Funing District	Qinhuangdao City	Hebei	1619	556	682385	162339	570325	35797	331491	87160	3082993	273633	574663	186207	125333	21578	10122	6661	116061	798884	732695	115633	30041	2324200	58366	19646	3447100	79320	2461	1972	126288	403826	58305	0.00262379	1320
130306	2013	Funing District	Qinhuangdao City	Hebei	1618	556	690575	162963	579648	45275	331450	87035	3269743	294229	632850	184363	165652	24700	11078	8298	142446	913604	832707	125439	36157	1188166	29736	21829	3332848	77906	2603	1963	115870	464494	82211	0.00161517	1320
130306	2014	Funing District	Qinhuangdao City	Hebei	1619	556	703880	163194	548947	60630	332599	86675	3338370	267416	629094	182113	187089	26700	12259	8512	159872	1018484	929301	122808	35593	1195318	30736	20991	3331993	80838	2465	1986	106492	619778	88940	0.00153252	1480
130306	2015	Funing District	Qinhuangdao City	Hebei	968	363	704615	164225	520249	62719	332976	86304	3521598	188273	755842	112172	196633	28900	13252	9155	182006	1137324	1020433	123093	33295	1196004	31768	22816	3330239	83567	2405	2060	108241	614158	102158	0.00148197	1480
130306	2016	Funing District	Qinhuangdao City	Hebei	968	363	702290	165245	686789	78050	335954	104392	3809081	198428	768268	139162	206892	31100	14418	9811	216036	1285657	1138324	121815	33266	662953	32721	19933	3330440	85862	2482	2445	94802	632668	121482	0.00201321	1650
130306	2017	Funing District	Qinhuangdao City	Hebei	968	363	721130	166357	620889	60760	338555	97573	3445577	169956	567612	101414	184190	33431	15628	10087	228992	1436781	817670	114143	37339	664648	33866	19535	2.59701e+06	89093	2788	2553	83290	658604	142864	0.00149658	1650
130306	2018	Funing District	Qinhuangdao City	Hebei	968	363	710645	166486	590923	61096	335077	96796	3048570	186332	538457	125271	141789	36038	17066	10788	275278	1685351	858554	112865	36966	682303	35260	24414	2705191	90795	3161	3161	70501	669105	167228	0.0017857	1650
130306	2019	Funing District	Qinhuangdao City	Hebei	968	363	702170	167288	533279	60710	334926	95501	2628512	210333	638820	155707	147743	38922	18636	11489	323511	1912801	824212	116455	39554	687318	35792	23424	2546183	91782	3419	3058	70636	680128	182653	0.00130198	1900
130306	2020	Funing District	Qinhuangdao City	Hebei	968	397	702795	102910	449787	43370	302862	86828	2805157	231212	693698	187572	157947	40284	20034	12238	355738	2199308	355838	120383	41927	739428	39108	20260	2.55928e+06	92830	3286	2882	59226	804750	176981	0.00135322	1900
130306	2021	Funing District	Qinhuangdao City	Hebei	968	397	694775	73634	293841	65436	183287	86279	3143563	231212	698747	184908	149215	43023	22118	12897	339712	2603844	369360	107003	39411	798582	79349	22286	2.55868e+06	92608	3210	2426	50340	898429	306268	0.0025022	1900
130306	2022	Funing District	Qinhuangdao City	Hebei	968	397	682000	127832	334174	66944	221020	100673	3312136	226588	701830	170990	137895	38529	19660	11418	361934	3005291	347198	36522.9	42564	790596	74764	24292	2498815	93345	3444	2258	40225	869963	262508	0.00151415	1900
130321	2012	Qinglong Manchu Autonomous County	Qinhuangdao City	Hebei	3510	396	741115	196142	674340	40026	330319	105237	5198179	384946	383944	275208	44610	21967	10087	6860	385110	2317103	1367633	64857	52193	850210	327246	32203	1310512	92036	2300	2554	140000	672000	82000	0.00246144	1320
130321	2013	Qinglong Manchu Autonomous County	Qinhuangdao City	Hebei	3510	396	753575	197102	673468	78456	333156	111958	5634245	392802	419468	271141	131941	26000	11098	6955	358148	2561685	1340620	65486	45229	1450873	606782	32860	1306666	94170	2343	2771	129100	671000	91100	0.00150659	1320
130321	2014	Qinglong Manchu Autonomous County	Qinhuangdao City	Hebei	3510	396	753840	201138	733328	60659	334921	112109	5706914	229192	425325	157213	133411	28300	12264	7511	359025	2845491	1571700	65723	50812	1494030	579976	35542	1289881	97540	2411	2899	117250	659953	92019	0.00154042	1480
130321	2015	Qinglong Manchu Autonomous County	Qinhuangdao City	Hebei	3510	396	762880	196143	678111	61182	331380	111844	4837673	239006	422688	195395	114518	30500	13246	7776	410245	3205113	1740100	65782	50549	1538303	355548	39693	1313497	101065	2661	2944	96785	638532	99150	0.00149103	1480
130321	2016	Qinglong Manchu Autonomous County	Qinhuangdao City	Hebei	3510	396	760645	196500	657334	62599	328263	110844	5122370	254515	430387	207653	127195	32900	14265	8361	458451	3496766	1915900	66454	44262	975853	362116	30708	1364535	105376	3069	3472	83770	655000	119344	0.00217078	1650
130321	2017	Qinglong Manchu Autonomous County	Qinhuangdao City	Hebei	3510	396	781870	194624	671512	68290	330454	112049	4864906	231075	397163	148295	120885	35586	15436	8873	508356	3923958	1820739	57809.4	44089	986753	331152	30593	914482	107167	3140	3631	78900	713000	150925	0.00146698	1650
130321	2018	Qinglong Manchu Autonomous County	Qinhuangdao City	Hebei	3510	396	763920	195119	662738	62884	332827	109908	4719153	250947	353107	214304	58264	38469	16841	9487	634882	4339168	1948191	57772	45853	1000450	29584	28672	914245	114939	3202	3202	69000	726300	168180	0.00162741	1650
130321	2019	Qinglong Manchu Autonomous County	Qinhuangdao City	Hebei	3510	396	751175	194160	709656	64680	335772	110748	4242634	265499	478270	219873	72053	41815	18508	10168	673364	4799478	2006637	56421	43102	1010042	29034	27856	940891	115412	3620	3509	51700	735600	191791	0.00127623	1900
130321	2020	Qinglong Manchu Autonomous County	Qinhuangdao City	Hebei	3510	396	651835	131457	758752	65782	349428	115016	4502431	282795	559351	216989	119393	43362	19878	10900	649158	5235655	2045316	63572	43102	1021752	30717	25487	908296	116870	3544	3513	52868	822880	187187	0.00133161	1900
130321	2021	Qinglong Manchu Autonomous County	Qinhuangdao City	Hebei	3510	396	662530	126564	386834	51596	273694	84899	5072408	311074	562213	219608	125496	46137	22065	13065	709867	5342630	2190741	69686	41809	919577	54192	25487	920034	116922	3700	3267	51000	1024228	346143	0.00257306	1900
130321	2022	Qinglong Manchu Autonomous County	Qinhuangdao City	Hebei	3510	396	651700	124842	345818	55072	274548	85796	5503687	342181	622864	218552	154188	41402	19151	11767	623643	5904297	2344093	70958	39300	864402	62734	23958	916221	117593	3741	2268	49000	1029870	360478	0.00151011	1900
130322	2012	Changli County	Qinhuangdao City	Hebei	1212	418	744075	154365	531620	81334	292862	63440	9009168	365870	381716	292816	40070	30131	14468	9750	294085	3220661	1662495	65080	75814	1291625	81264	44401	1644652	92685	3294	3223	134616	738456	94860	0.0028958	1320
130322	2013	Changli County	Qinhuangdao City	Hebei	1212	418	743695	154603	534052	80287	293205	60685	10051327	397685	419344	294288	132177	26600	15512	11622	277812	3754984	1967253	59823	60992	2113846	60600	48792	1547325	89948	3294	3348	127002	793481	121115	0.00163221	1320
130322	2014	Changli County	Qinhuangdao City	Hebei	1212	418	763435	155697	510443	79298	290729	58303	9936761	330663	431656	265322	153525	29900	17125	12243	278772	4241922	1993574	58285	55567	2156125	44916	55211	1498778	92555	3713	3780	107546	634502	137000	0.0013896	1480
130322	2015	Changli County	Qinhuangdao City	Hebei	1212	418	762775	156746	468488	78436	290686	57900	8910563	361988	424677	320602	162396	32200	18478	13000	320220	4709171	1638900	58532	50808	2167560	48328	63161	1444758	98796	3770	3987	85990	615629	140000	0.00157587	1480
130322	2016	Changli County	Qinhuangdao City	Hebei	1212	418	770265	158697	431983	79612	289370	56524	9201601	377040	440574	329933	173869	34600	19938	13822	360639	5145343	1809400	60007	47823	1111519	43687	42444	1441831	100199	4094	5490	77322	692964	138161	0.00219198	1650
130322	2017	Changli County	Qinhuangdao City	Hebei	1212	418	782540	159146	452142	80194	292064	59838	9036714	326826	327986	245140	165081	37339	21473	14907	379629	5613109	1620068	52237.7	43542	1114057	45411	41474	1.02439e+06	105634	4652	5813	69750	733341	147086	0.00168026	1650
130322	2018	Changli County	Qinhuangdao City	Hebei	1212	418	781385	159863	414833	80382	292614	54889	9494184	353069	375515	290287	65116	40327	23255	15759	432735	6009737	1717272	48637	43542	1116957	34782	41781	1006065	113128	4333	4333	60425	787996	200677	0.00173421	1650
130322	2019	Changli County	Qinhuangdao City	Hebei	1212	418	783000	161031	403415	83942	295234	53935	9577765	361948	322898	307101	61845	43674	25418	16839	549678	6573934	1682927	51579	40494	1118907	50273	37802	982467	119782	4453	4116	55743	814149	176211	0.00153883	1900
130322	2020	Changli County	Qinhuangdao City	Hebei	1212	446	722660	124319	391884	61120	293404	46028	10069082	408595	340483	320113	48067	45421	27197	18169	612272	7020939	1616238	54646	41709	1148349	54780	31354	985409	124053	4679	3918	55687	858345	187538	0.00143686	1900
130322	2021	Changli County	Qinhuangdao City	Hebei	1212	446	682885	126173	361980	57094	294025	132095	11602895	384079	328941	238906	48497	48373	29998	19018	477329	7615833	1678133	61906	42543	1251700	65634	32295	996930	129223	5256	3918	50985	1045135	341294	0.00249542	1900
130322	2022	Changli County	Qinhuangdao City	Hebei	1009	446	683705	125762	362942	57094	296009	95520	12811243	403283	358200	240502	42415	45008	20744	13568	458139	8790787	1778821	60669	45946	1264217	86429	31326	932019	133271	5588	2614	50600	1045135	359316	0.00156886	1900
130324	2012	Lulong County	Qinhuangdao City	Hebei	961	548	563595	149896	504045	46778	283978	129528	3609312	93898	374683	63006	47668	22405	10297	6976	100774	954016	813311	69333	27024	490430	44109	9978	1028044	69746	1680	1683	158023	477847	86460	0.00298097	1650
130324	2013	Lulong County	Qinhuangdao City	Hebei	961	548	560095	150467	505163	59484	286708	121001	3944273	100966	397911	65632	176969	26300	11340	9168	509894	783972	1001966	71815	23419.4	938100	32746	10729	1047973	66609	1715	1824	159806	527249	90154	0.00161984	1650
130324	2014	Lulong County	Qinhuangdao City	Hebei	961	548	560490	150636	471361	49765	287198	115940	4131075	142423	428608	90124	204763	29100	12484	9671	845818	1121400	1026971	72076	25535	959046	29708	11499	1135194	69632	2049	1923	69105	607646	118540	0.00124811	1650
130324	2015	Lulong County	Qinhuangdao City	Hebei	956	548	563995	147954	427275	44325	286861	113648	4337261	154043	432063	84077	193296	31600	13583	10264	770861	929026	629131	72575	23541	980001	32206	12795	1148779	69276	2099	2056	50892	573817	72340	0.00154285	1650
130324	2016	Lulong County	Qinhuangdao City	Hebei	956	548	572390	149101	403975	42926	289206	113533	4620687	174933	454016	112042	210489	34100	14710	11057	884173	1075472	697090	72716	22093	576846	26671	11181	1169732	69338	2205	2656	57796	464728	84607	0.00198825	1650
130324	2017	Lulong County	Qinhuangdao City	Hebei	956	548	571835	148570	415436	57811	291222	113775	4871852	148695	396456	100132	176140	37039	15960	11681	834785	1694344	1.19384e+06	67275.7	22318	583700	39394	11833	1050251	70403	2291	2608	40075	543792	114320	0.00175746	1650
130324	2018	Lulong County	Qinhuangdao City	Hebei	956	548	574980	147490	392450	60936	288255	112373	4328375	159111	337754	86767	67663	40076	17396	12421	893220	1962179	1122205	67290	22318	589848	36616	12220	979965	71830	2365	2365	52103	558286	126300	0.00181329	1650
130324	2019	Lulong County	Qinhuangdao City	Hebei	956	548	571245	147422	373649	61418	289043	112074	3962438	171074	462597	117887	52369	43603	19136	13284	875356	2327635	1144649	66823	22541	593991	31329	11017	1054212	73480	2419	2321	49000	631054	139613	0.0015032	1900
130324	2020	Lulong County	Qinhuangdao City	Hebei	956	548	522865	88347	355519	42676	257700	120486	4161327	195883	517666	156088	71931	45391	20476	14008	1170133	2686838	908154	71466	24344	626236	33927	9262	1.04047e+06	73314	2605	2471	48977	702700	164457	0.00140472	1900
130324	2021	Lulong County	Qinhuangdao City	Hebei	956	548	542295	64160	302164	44956	249510	109607	4737752	203718	503268	130912	81821	48568	22667	15057	1034850	2966959	976198	69824	24344	594924	31610	9632	1.04196e+06	72465	2632	2187	42959	711457	198162	0.00234929	1900
130324	2022	Lulong County	Qinhuangdao City	Hebei	956	548	541540	68043	283204	56294	250142	110606	5010142	211867	494415	130030	84251	43398	21146	12643	1147596	3502793	956674	80979	23857	577076	30432	8958	1131021	71531	3640	2246	39690	708526	196941	0.00157337	1900
130402	2012	Hanshan District	Handan City	Hebei	64	18	672940	42715	244430	50291	160851	94014	5706508	577432	93317	349354	4381	29386	14025	7786	160042	1510621	798554	35717.1	66885	1324265	42572	42610	725105	82427	2678	2178	91594	378558	66229	0.00287128	1320
130402	2013	Hanshan District	Handan City	Hebei	64	18	394981	48542	141749	35292	112673	45289	3227662	595291	60926	418192	31494	29353	12054	7562	161642	1678468	734670	9870	66216	9701	27807	43040	723846	80131	5579	7341	69267	349604	54792	0.00144654	1320
130402	2014	Hanshan District	Handan City	Hebei	64	18	441265	49365	130904	29000	105328	44125	3297422	498098	57840	420936	30870	28696	12751	7917	172957	1661850	764057	10540	65554	10398	28405	42077	708925	71954	6194	7480	62617	300839	45941	0.0010587	1480
130402	2015	Hanshan District	Handan City	Hebei	64	18	850995	47917	138333	73308	101318	47563	3365374	546571	51947	463526	18004	30153	15330	8533	254088	1713247	1624320	11553	76131	11553	27780	46052	669884	77480	6683	7510	110130	572321	95594	0.00149771	1480
130402	2016	Hanshan District	Handan City	Hebei	209	118	882195	93633	142934	73674	101551	48916	3768053	568283	82863	488208	62390	32487	16510	9088	274530	1901742	1793234	11128	77969	58727	27900	42077	668942	80178	7453	10470	95366	536782	113041	0.00179576	1650
130402	2017	Hanshan District	Handan City	Hebei	209	118	832290	54207	130817	73771	100074	48824	4207402	524901	72572	462301	43474	35217	17848	9594	275218	2227900	1328786	5954.7	61081	53548	26763	42263	554209	85236	7627	11576	89360	538693	106726	0.00162986	1650
130402	2018	Hanshan District	Handan City	Hebei	209	169	802350	14201	124016	271284	97182	43496	4476489	584012	78654	534742	49497	37963	19490	10360	346872	2071947	1222483	9072	63524	55732	26005	41323	539599	91587	12003	8422	177764	1237464	433931	0.00190943	1650
130402	2019	Hanshan District	Handan City	Hebei	209	169	824895	15155	131936	267645	98856	44149	5006570	640135	68276	565426	29777	41190	21332	11145	421103	1926911	1259157	7762	67335	50070	21182	39191	511976	96766	12615	8875	177114	1375125	410045	0.00160767	1900
130402	2020	Hanshan District	Handan City	Hebei	209	187	864255	5782	138416	133684	94457	48320	5130365	684960	80392	621988	35255	42920	22847	11720	441365	1753489	908810	8762	64642	54962	23143	33192	531613	102444	8910	8410	102537	1009241	348409	0.00151071	1900
130402	2021	Hanshan District	Handan City	Hebei	209	178	1032545	94001	206789	84353	103855	85817	5492081	705509	80625	534839	45074	45968	25497	14933	403962	1788559	955686	8223	68521	50015	45123	30205	538986	110556	5733	4124	108210	931423	349860	0.00263705	1900
130402	2022	Hanshan District	Handan City	Hebei	209	178	744155	53875	237858	64842	132271	102024	6193464	649068	202279	510705	39506	42706	19023	13074	428200	1806445	1041698	38785.5	65095	55017	43266	33226	529778	91725	4865	3086	50476	918205	330658	0.0017135	1900
130403	2012	Congtai District	Handan City	Hebei	142	22	674815	42715	244026	50291	166007	94180	4678713	923016	92224	561555	15049	29386	14025	7786	146323	2145263	790091	36445.1	57363	1122385	27897	73206	501722	71844	2704	2099	91594	378558	66229	0.00264644	1320
130403	2013	Congtai District	Handan City	Hebei	142	22	502865	33274	55342	37103	41846	17754	342834	904918	70122	643364	38319	27820	12199	6698	139007	1950239	790091	4176	61378	4452	12861	75470	487542	15716	889	804	64299	318637	48409	0.00134661	1320
130403	2014	Congtai District	Handan City	Hebei	142	22	471690	12310	58180	28843	41929	19172	352074	995410	59761	352326	28870	28526	14210	7205	136227	1789210	869100	4649	57082	4927	11546	70560	519967	16048	903	762	60272	325268	61713	0.000925183	1480
130403	2015	Congtai District	Handan City	Hebei	142	22	189858	14521	55775	40365	32118	18509	399366	479128	58389	409073	46639	26356	15252	7459	288112	1988011	808263	5082	44293	5082	11549	79224	528248	13466	953	692	19388	185046	47551	0.00128736	1480
130403	2016	Congtai District	Handan City	Hebei	194	74	143190	14271	52628	26108	31898	17878	640749	513467	61710	471572	38826	28370	16411	8356	292601	2310095	1328426	4435	42456	42560	11551	69802	541270	13344	1131	1036	16676	172306	49453	0.00162361	1650
130403	2017	Congtai District	Handan City	Hebei	192	76	141585	8355	51498	24457	31561	17677	717563	486915	70164	455836	44365	30668	17724	8777	293370	2604443	1482593	4030.9	41522	39770	11709	70152	491715	11745	1067	912	33847	174057	49502	0.00155627	1650
130403	2018	Congtai District	Handan City	Hebei	192	167	153350	11937	53316	14967	30471	21409	682857	537160	79880	463268	48024	33152	19319	9312	352785	2422132	1467767	3919	41937	40783	12306	85255	488633	12229	1012	1026	14619	131842	33741	0.00187586	1650
130403	2019	Congtai District	Handan City	Hebei	192	167	154735	11391	50024	15081	30491	21340	772582	594484	85990	524717	47117	36070	21145	10005	385774	2349468	1555833	3910	43614	43726	15599	69776	452782	12307	975	1042	18847	133545	34897	0.00151485	1900
130403	2020	Congtai District	Handan City	Hebei	192	166	121610	19892	48716	10654	34484	19278	788021	626373	97189	566213	45039	37585	22647	10381	436325	2161511	895535	4269	45795	46997	17155	57552	457551	13187	1347	964	11272	106221	28797	0.00139401	1900
130403	2021	Congtai District	Handan City	Hebei	192	168	112655	25800	131246	8054	68669	47743	865102	676483	98493	522396	45525	40366	25070	18563	396527	2075051	942174	3197.8	42131	50287	17059	60430	468323	17202	1104	1647	9194	100020	26066	0.00255375	1900
130403	2022	Congtai District	Handan City	Hebei	192	168	502166	54747	224092	37007	131001	85420	4009041	730602	202130	574434	38694	42706	19023	13074	400492	2075051	998704	9366.25	39603	51796	19537	60430	461623	58146	2486	1982	53791	492921	118674	0.00167575	1900
130404	2012	Fuxing District	Handan City	Hebei	137	41	673695	42854	243610	50291	160948	94900	4678494	198683	96855	138681	15049	29386	14025	7801	133132	2151165	575144	41866.2	14766	373355	38486	18998	153997	71832	2684	2168	91605	378558	66343	0.00305625	1320
130404	2013	Fuxing District	Handan City	Hebei	137	41	502440	33999	37772	36958	30088	12480	392794	183966	24288	133578	8999	29644	11729	9202	119819	2029401	603901	3661	14914	3585	26983	17271	141920	10176	412	499	69457	362240	84845	0.00160883	1320
130404	2014	Fuxing District	Handan City	Hebei	137	41	504895	19901	41323	37915	25373	13078	457243	160461	22533	90918	48782	29173	14570	9820	115026	1914529	628057	3903	15511	3938	27361	17642	153623	9077	386	492	69547	362875	74871	0.00100227	1480
130404	2015	Fuxing District	Handan City	Hebei	137	41	109343	20644	39145	10772	35380	12690	493116	171918	19941	92991	9841	32629	15348	10057	296798	1876989	602935	4142	11591	4142	27772	19199	151978	7602	360	463	13509	113049	20466	0.00147133	1480
130404	2016	Fuxing District	Handan City	Hebei	137	41	123915	18089	37949	9910	35744	12603	513512	163969	20061	122449	19927	35102	16530	10790	303740	2049006	1073456	2952	11104	27947	27866	17770	115355	7497	1228	654	13472	97343	24531	0.00178258	1650
130404	2017	Fuxing District	Handan City	Hebei	137	41	113490	9532	36412	10807	35701	12534	585436	141070	19243	107067	15029	37981	17853	11133	282844	2171058	1112778	2339.48	10580	13827	28032	17627	111575	7580	1773	1037	10888	93971	29269	0.00165165	1650
130404	2018	Fuxing District	Handan City	Hebei	137	94	111860	13659	35136	15537	34986	11929	596318	157578	20288	95480	27378	41095	19495	11902	308636	2214479	1135034	1788	11109	15995	14564	15926	115459	7999	975	1768	26646	98219	33862	0.00196397	1650
130404	2019	Fuxing District	Handan City	Hebei	137	94	110460	12764	37669	15650	35228	12159	693161	161658	18043	109690	14823	44506	21338	12274	302265	2059465	1055582	1700	10665	16086	14352	15022	120636	8549	963	1686	23468	110693	32712	0.0015355	1900
130404	2020	Fuxing District	Handan City	Hebei	137	94	102425	19142	41381	9750	24936	12660	651857	181181	19253	120010	7637	46242	22767	12922	377849	2100654	651170	1836	9705	17408	15333	13725	129178	9707	1008	1859	8442	96064	25699	0.00150136	1900
130404	2021	Fuxing District	Handan City	Hebei	137	94	92230	13027	115972	7604	64461	40237	694092	179369	20025	149433	9356	49294	25158	14616	369249	2268706	682356	2260	10093	18975	14174	14960	130931	13798	1032	1479	9157	93178	24519	0.00256572	1900
130404	2022	Fuxing District	Handan City	Hebei	137	94	493025	54667	222626	37008	131156	85938	4114125	166813	201673	149631	39194	42706	19023	13074	332324	2427515	682356	39361.3	10598	20493	18173	14511	126275	58469	2714	2079	53798	491153	118403	0.00178364	1900
130406	2012	Fengfeng Mining Area	Handan City	Hebei	341	148	502865	132348	401254	45349	241623	143020	1414530	726298	251456	452284	63406	18522	8748	5722	206447	1786709	902660	53133	78772	1183035	90726	53608	1704396	51578	1337	1168	84657	447573	68738	0.00295405	1480
130406	2013	Fengfeng Mining Area	Handan City	Hebei	341	148	482525	132930	415500	41308	234292	148008	1517475	726298	445282	461515	152898	23600	9972	5054	210812	2109105	1019909	50178	71842	735902	158441	49637	1731950	52188	1400	1320	86577	472055	57924	0.00149647	1480
130406	2014	Fengfeng Mining Area	Handan City	Hebei	341	148	481045	134252	381297	37177	235676	144867	1554577	755350	450530	345995	161463	25600	11007	5320	224624	2446454	1166821	50215	72649	739563	159104	49573	1713189	51812	1468	1351	76467	440874	64543	0.00103961	1480
130406	2015	Fengfeng Mining Area	Handan City	Hebei	341	148	340380	75078	269533	29307	154069	105728	1079904	457375	333399	400892	103893	27600	11910	5583	239953	2847626	1278171	39319	66837	553939	158999	52905	1785833	27865	1384	1305	68013	403833	59195	0.00149237	1480
130406	2016	Fengfeng Mining Area	Handan City	Hebei	341	157	354575	92121	252643	26787	154395	105188	1106926	480465	343787	442951	132033	29800	12839	5612	285565	3314306	1408528	36300	68842	278478	157902	52386	1622675	36171	1666	2042	46000	413000	67000	0.00179167	1650
130406	2017	Fengfeng Mining Area	Handan City	Hebei	341	157	323035	93506	228554	21731	154911	104196	1167193	414852	288982	370500	129562	32317	13866	5858	287378	3681109	1684683	25699.1	55101	230738	158941	51052	1.04603e+06	29702	1849	1918	25700	407200	66200	0.00159016	1650
130406	2018	Fengfeng Mining Area	Handan City	Hebei	341	148	341290	94637	226538	21335	155198	100926	1192625	454799	300486	409083	52885	34967	15128	6256	342093	4128631	1650989	27544	54550	221461	151456	49201	987670	36271	1848	1874	22900	386000	69300	0.00177232	1650
130406	2019	Fengfeng Mining Area	Handan City	Hebei	341	148	333020	102106	219304	23460	155415	100393	1254202	513449	343754	468741	38469	37904	16610	6704	397421	4594290	1750048	27887	50186	217602	152428	47760	1124413	36045	1789	2075	17500	435000	110400	0.00152508	1900
130406	2020	Fengfeng Mining Area	Handan City	Hebei	341	157	324985	58647	215874	19850	134417	81578	1320052	559274	383728	524855	64317	39572	17756	7095	483525	5158951	908564	29677	52695	229569	166661	41874	1141276	38394	1685	2088	16800	269540	64973	0.00142931	1900
130406	2021	Fengfeng Mining Area	Handan City	Hebei	341	157	322260	32177	171095	19658	116560	69594	1355059	553681	369284	408803	69013	42302	19816	9976	442126	5657729	949939	35833	49533	250230	88272	39362	1.16138e+06	36007	1576	1696	15900	292359	64621	0.00235295	1900
130406	2022	Fengfeng Mining Area	Handan City	Hebei	341	157	301325	32818	166000	20202	122060	62958	1523493	537071	218944	421860	48397	35087	18299	9540	434616	6410725	854945	32508.1	50028	262742	85172	39756	1159120	35933	1466	1694	14800	278898	63817	0.00159788	1900
130407	2012	Feixiang District	Handan City	Hebei	503	265	562800	139599	502180	14866	281521	159409	1127640	421275	218925	271978	46998	16757	5108	4172	270309	2506184	1382229	30314	36362	1401325	139076	36989	712792	50183	1546	1406	55651	379380	52007	0.0024729	1150
130407	2013	Feixiang District	Handan City	Hebei	503	263	561455	139574	498463	39500	282360	160808	1080060	417104	229203	273345	112809	23400	6289	4477	247251	2793187	1581131	32918	44014	300499	241455	33626	743586	54913	1589	1417	53231	437911	30634	0.00131341	1150
130407	2014	Feixiang District	Handan City	Hebei	503	263	564200	140509	475450	27793	282095	159316	1085822	260779	253823	215065	117300	25100	6887	4674	234864	3033267	1796871	33303	46079	273472	192725	33036	767436	57357	1599	1342	46934	305000	31633	0.00126285	1310
130407	2015	Feixiang District	Handan City	Hebei	503	263	572505	142437	494456	28257	283928	164992	980577	247155	300848	182039	106089	27100	7679	4885	278736	3299087	1904385	33767	43377	253615	148881	36809	842099	60897	1662	1369	43355	305023	32363	0.00158588	1310
130407	2016	Feixiang District	Handan City	Hebei	503	265	572005	144254	449051	38937	284832	164397	1001897	267619	359729	191315	110775	29200	8600	5141	309115	3551833	2104320	34325	44401	120515	144871	31742	869747	64085	1684	1485	32000	394658	49354	0.0019864	1480
130407	2017	Feixiang District	Handan City	Hebei	503	253	501945	137881	462102	39140	285932	165847	1099958	256679	365610	192671	117543	31508	9538	5487	351195	3830864	1709420	30858.7	47011	120704	179989	30596	795851	65695	1755	1578	28700	403000	67800	0.00140356	1480
130407	2018	Feixiang District	Handan City	Hebei	503	255	572145	150545	502234	40342	273702	179470	1139833	284384	396534	211458	59690	33903	10683	5813	408336	4266736	1623949	32024	50302	119642	59040	28273	828440	63079	1883	1883	26326	436053	86352	0.00152092	1480
130407	2019	Feixiang District	Handan City	Hebei	503	255	571015	154497	463145	42013	272894	178845	1238792	323555	439563	248484	58654	36615	11932	5949	469170	4887119	1770104	32286	49296	123144	59531	27220	834008	61149	1965	1981	25160	420000	99000	0.00156076	1680
130407	2020	Feixiang District	Handan City	Hebei	503	255	554155	100209	396061	53730	259257	159344	1266194	337332	494660	287110	87975	37896	12792	6331	466193	5418860	1573260	34736	48310	135389	65460	23914	835254	60918	2866	1972	21680	675215	208554	0.00142945	1680
130407	2021	Feixiang District	Handan City	Hebei	503	253	521805	95782	316710	61090	243618	109426	1323856	310345	503330	301925	76807	40208	14442	7935	468821	5940966	1670980	30273	44928	136743	40812	25827	837385	56016	2895	2031	20128	719605	205568	0.00243337	1680
130407	2022	Feixiang District	Handan City	Hebei	503	253	532140	95246	315841	75776	253160	111896	1419229	288621	564727	301907	128345	33436	17060	9150	484711	6664833	1520592	31586	48972	150417	41846	23503	812983	54182	2900	1958	18011	839017	227784	0.00151376	1680
130408	2012	Yongnian District	Handan City	Hebei	898	429	560625	169904	464990	22392	268011	166147	1750193	337291	636621	273818	205160	18184	9445	6274	532668	3747301	1600000	74793	42344	2053435	159192	16575	1651255	59770	2123	2011	92373	364870	54641	0.00287874	1260
130408	2013	Yongnian District	Handan City	Hebei	898	429	562985	174637	463682	29001	270678	166589	1870880	355043	667320	280839	276136	21600	10674	8122	501568	4100051	1814001	74840	42912	924947	280981	15491	1617026	59888	2789	2008	77000	421061	57600	0.00159118	1260
130408	2014	Yongnian District	Handan City	Hebei	847	429	534545	175587	500870	34372	274041	171050	1944713	242587	633151	187089	285742	23300	11848	8552	485302	4391813	2033814	74401	42830	832497	288013	15991	1650788	60419	2755	2013	76600	445429	71842	0.000957415	1420
130408	2015	Yongnian District	Handan City	Hebei	847	429	533515	178427	464222	39782	272209	170609	1967191	265141	556470	213598	221096	25200	12677	8803	589250	4828676	2232002	73155	43190	804802	251476	18006	1642428	60006	2891	2175	67000	445213	82920	0.00150317	1420
130408	2016	Yongnian District	Handan City	Hebei	754	342	563240	175631	424458	40650	268928	170364	2125544	292221	589385	208284	224676	27100	13678	9476	599658	5030621	2470831	72880	43582	648278	213926	15338	1693796	60104	2851	2694	59000	472000	90800	0.0017054	1590
130408	2017	Yongnian District	Handan City	Hebei	761	342	540365	179250	460030	41019	268417	170827	2597928	276314	592503	217484	221210	29334	14799	9731	651032	5308389	2339406	77628	42832	655485	197633	15290	1.43628e+06	60069	2844	2784	37010	557752	107412	0.00168075	1590
130408	2018	Yongnian District	Handan City	Hebei	761	342	521805	181145	445298	40908	263992	166188	2964828	266880	662603	192208	123915	31710	16175	10343	822378	6182788	2222436	74411	40262	675668	266898	20408	1328063	60155	2468	2468	45000	556531	146025	0.00190675	1590
130408	2019	Yongnian District	Handan City	Hebei	761	342	521145	182629	423211	41980	263843	162182	2863714	292148	623770	231780	134438	34469	17744	11132	823069	7038983	2378007	73807	44288	690262	50069	14279	1409729	60133	2441	2345	38300	534412	146443	0.00139415	1790
130408	2020	Yongnian District	Handan City	Hebei	761	342	540205	116809	388507	43438	231885	168367	3020765	309223	692995	265567	129160	35848	18951	11853	886310	7921994	2523245	79080	43845	758321	54493	11896	1434113	61358	2801	2477	42285	658718	185373	0.00136345	1790
130408	2021	Yongnian District	Handan City	Hebei	761	342	520540	72674	322348	63173	221021	114262	3372471	330869	738770	201364	180134	38751	20979	12492	799976	8767557	2667265	79912	42530	811403	37436	11658	1.38823e+06	62468	2185	1878	31270	793753	194534	0.00213808	1790
130408	2022	Yongnian District	Handan City	Hebei	761	342	500730	87248	308812	70838	216127	108888	3510461	363956	773877	218544	160899	39910	20551	12170	924738	9846030	2800628	99490	44231	876315	39461	12124	1483300	63942	3038	2113	29500	766350	202776	0.00157222	1790
130421	2012	Handan County	Handan City	Hebei	440	224	423295	122321	380505	15907	224074	151629	939686	278763	254457	211732	33231	18032	8068	5405	207990	1303199	964191	47625	52147	912040	25440	40801	888184	51158	1101	790	64999	270757	38259	0.002384	1260
130421	2013	Handan County	Handan City	Hebei	439	225	432390	122219	374862	31120	223240	151531	977758	309737	255989	214957	84823	21700	8907	6486	233146	1525774	1090722	43126	44129	994533	25303	44836	873928	49559	1151	825	52819	324514	31033	0.001493	1260
130421	2014	Handan County	Handan City	Hebei	280	184	431370	122475	356484	24803	223417	151351	1000802	251905	275309	218714	89474	23800	9904	6917	233931	1734718	1247863	43713	46496	1009110	25451	44839	880407	49243	1026	819	50765	311614	34746	0.00110017	1420
130421	2015	Handan County	Handan City	Hebei	280	162	424140	122712	383590	20811	223746	151212	1010586	264738	296223	232776	115634	25700	10705	7115	296575	1938808	1371752	44211	48821	1035770	25486	50188	907148	48496	1077	941	35200	303314	27536	0.001483	1420
130421	2016	Handan County	Handan City	Hebei	280	162	424595	124195	349612	21424	219020	149115	1026954	293696	316362	230023	123812	27700	11594	7822	315522	2016360	1515737	44100	45404	1025412	19788	44642	808119	49378	1234	1490	27881	288275	47719	0.00186522	1590
130421	2017	Handan County	Handan City	Hebei	280	162	404200	128089	323392	20089	218310	148084	1158608	253506	333464	198726	121376	29936	12545	8368	323892	3297890	1632286	43575.2	43036	612063	20068	44596	670377	45368	1554	1530	26732	294103	46730	0.00160877	1590
130421	2018	Handan County	Handan City	Hebei	280	162	423920	129132	315008	19791	214028	142136	1143192	277381	312102	203194	54985	32421	13724	8653	358291	2774393	1632286	45261	45618	633301	18790	45906	637091	45472	1738	1738	26888	301288	52984	0.00167983	1590
130421	2019	Handan County	Handan City	Hebei	280	162	422980	130311	293844	20926	212065	139944	1151671	288529	358237	211880	44467	35306	15083	9252	420399	3137392	1779192	43489	43337	634688	17130	41761	726805	43195	1869	1694	24965	353702	68229	0.00149011	1790
130421	2020	Handan County	Handan City	Hebei	280	162	390730	79400	262764	25209	161328	113496	1217101	294726	404760	222418	53396	36824	17718	9889	434743	3502429	1903735	46380	40303	671625	18690	34833	730004	40559	1728	1714	20151	333245	83255	0.00137164	1790
130421	2021	Handan County	Handan City	Hebei	280	162	392895	71983	244525	36997	177000	83486	1310630	303568	240086	222685	62052	39255	17788	9389	450263	3867182	976599	63330.1	42721	738788	19375	31350	761597	40808	1534	1607	29972	493062	125931	0.002448	1790
130421	2022	Handan County	Handan City	Hebei	280	162	382110	70777	242290	36500	167477	86560	1392720	330889	239655	221170	71268	34442	17078	9443	435471	4314808	1064493	47091	40158	694461	17652	33544	759570	39401	1720	1707	29615	477992	106054	0.001536	1790
130423	2012	Linzhang County	Handan City	Hebei	744	425	763410	55491	201965	57244	154907	89510	6240992	28904	124447	47562	19292	29386	14723	7801	126842	4.61492e+06	1761876	35351.2	4141	110590	37290	5259	43973	95463	2983	2106	90376	449026	78938	0.00116131	1260
130423	2013	Linzhang County	Handan City	Hebei	742	425	542450	37626	17555	37346	19330	6018	1065506	27792	9804	15191	4475	27852	11585	7004	125574	4.46203e+06	1620926	1780	4431	1940	7163	5156	42957	73412	3800	6043	66167	393831	69262	0.00140741	1260
130423	2014	Linzhang County	Handan City	Hebei	742	425	443035	17459	15873	30657	18652	5505	1111731	36811	9128	14637	5381	28833	12256	7302	116784	4.72621e+06	1458833	2021	4342	2094	7753	5848	44901	71464	3659	6135	64047	385845	70154	0.00125946	1420
130423	2015	Linzhang County	Handan City	Hebei	742	425	383510	13580	16842	38566	16120	5700	1264154	33392	8497	18634	2836	29992	13627	7785	237920	4.80938e+06	2643700	2161	8380	2161	8229	6193	43692	29488	1057	6435	46425	423973	65805	0.00114676	1420
130423	2016	Linzhang County	Handan City	Hebei	742	425	633435	44333	17618	47448	87436	5191	1721906	36454	58124	31135	39257	33022	14113	8229	340381	4.84183e+06	3086200	16827	7779	87638	7758	7042	108603	59980	2122	8912	83812	426117	140205	0.00174455	1590
130423	2017	Linzhang County	Handan City	Hebei	742	425	653695	47611	18675	74350	88885	4253	1900849	31449	28425	14028	23756	35697	15213	8743	330575	4.61844e+06	2240824	16884.2	5607	89825	7156	5272	38737.2	66116	3340	9807	78507	665192	189174	0.00114186	1650
130423	2018	Linzhang County	Handan City	Hebei	742	429	634525	47546	17847	77408	94242	3872	1780592	30482	32173	17240	17920	38160	16491	9237	378613	4.6828e+06	2173599	15667	5102	94818	8395	4781	49981	74445	3847	9741	75487	697928	200882	0.00155521	1650
130423	2019	Linzhang County	Handan City	Hebei	742	429	653625	42910	17464	69115	93274	3606	1962642	35055	22980	17591	13241	41404	17991	9856	439264	5.47444e+06	2260543	14840	5153	99982	8144	4998	50479	76280	3745	10553	77178	661986	201834	0.00106557	1790
130423	2020	Linzhang County	Handan City	Hebei	742	425	640930	31043	18605	82223	25705	4326	2051681	39374	26089	17954	13077	43143	19251	10352	513867	5.66337e+06	2309444	15792	4895	106646	8905	4222	54454.6	98125	5615	11140	75751	675671	198021	0.00118461	1790
130423	2021	Linzhang County	Handan City	Hebei	742	425	730790	81692	243693	64835	149397	94832	2187421	39374	28781	48217	21234	46292	21427	12065	455398	5.93655e+06	2421116	23675.3	5238	99181	35035	4138	55532.2	107365	6774	4100	29250	786576	203051	0.00240602	1790
130423	2022	Linzhang County	Handan City	Hebei	742	425	812315	58141	239270	76935	127708	100226	6236928	42918	329266	48637	29522	42722	18994	13047	482722	5.9169e+06	2372694	40659.2	5709	96206	34808	3766	55892	95804	5573	3110	92374	866575	262989	0.00137459	1790
130424	2012	Cheng'an County	Handan City	Hebei	482	234	762335	60278	200395	57341	154907	89510	6240992	34848	124447	54146	19274	29386	14723	7789	48743	589615	423022	38073	3377	65000	33415	345	17690	97123	2991	2179	90376	449026	78938	0.00122807	1260
130424	2013	Cheng'an County	Handan City	Hebei	482	234	524930	38284	38271	37297	24925	11313	1534502	32267	13431	28357	5727	23844	9285	4683	48256	623850	452634	7082	3174	7810	433	332	16160	69379	2813	4029	64276	355459	74545	0.0014014	1260
130424	2014	Cheng'an County	Handan City	Hebei	482	234	524090	41288	39120	28722	25120	12094	1590889	50313	11728	31625	5560	27278	11210	5047	45361	627805	452634	7493	3460	8101	465	363	15774	62747	2832	4317	64412	339506	74306	0.00126303	1420
130424	2015	Cheng'an County	Handan City	Hebei	482	234	591565	9780	40837	51744	31914	13316	1809871	46116	11435	24649	9508	31420	12450	5349	86922	797933	662500	8588	5747	8588	496	412	15287	45010	545	3928	88748	434436	111372	0.00118064	1420
130424	2016	Cheng'an County	Handan City	Hebei	482	234	623945	22139	42239	60822	64805	23449	2359523	52109	23141	38906	4346	33913	13647	5526	90730	977529	733100	13281	3614.34	110210	520	471	19723	52209	1373	5900	74916	425509	131990	0.00178219	1590
130424	2017	Cheng'an County	Handan City	Hebei	482	234	641480	21685	38452	68274	60988	21577	2595069	50448	15048	35087	8573	36728	14807	5878	100855	874985	341425	10940	3017	110696	530	462	20908.6	52042	1614	6179	75549	440741	124751	0.00118372	1650
130424	2018	Cheng'an County	Handan City	Hebei	482	239	660330	13835	36667	67402	61288	18937	2491734	54020	16775	38667	19562	39372	16036	6114	99127	865715	355082	9969	3108	110904	706	1515	19575	55279	1624	6470	75782	477012	133289	0.00138167	1650
130424	2019	Cheng'an County	Handan City	Hebei	482	239	664785	13379	34092	70929	54021	18514	2691121	57455	9344	43666	9084	42640	17479	6492	105764	1.01264e+06	355082	8601	2922	111038	688	1434	6929	55969	1566	6486	72627	676701	206517	0.00110039	1790
130424	2020	Cheng'an County	Handan City	Hebei	482	243	544240	35260	37432	57216	52436	20098	2861141	62710	10871	35229	12200	44474	18738	6964	125566	910029	202942	9462	2951	114558	740	1300	7665.66	117453	5795	6099	38737	631641	208169	0.00125683	1790
130424	2021	Cheng'an County	Handan City	Hebei	481	243	721816	87549	241318	65242	149127	92179	3051594	56439	12086	53373	12401	47454	20874	12481	94670	941901	213748	10657.4	2685	119140	30714	1248	8851.7	120509	6812	4218	30109	761755	203685	0.00250406	1790
130424	2022	Cheng'an County	Handan City	Hebei	481	243	749255	25110	253474	76935	146704	102558	6236928	56439	329266	45109	29522	42722	18994	13047	94670	1.02019e+06	230848	42459.2	2497	125097	30811	1236	8522	96496	5697	3108	92374	866575	265202	0.0013963	1790
130425	2012	Daming County	Handan City	Hebei	1053	651	760080	57843	200630	57341	154907	89510	6240992	12396	124447	47070	18656	29371	14692	7767	64351	905967	290271	33485.6	915	64870	12625	1170	17024	62487	2020	1914	90376	449026	78938	0.00120013	1260
130425	2013	Daming County	Handan City	Hebei	1053	609	514585	36205	47736	37408	23263	10292	1689633	11694	7913	10408	5240	23755	9292	3939	66282	931016	307687	4405	824	5376	8165	1114	17253	53825	1718	1012	63954	384044	67629	0.00140574	1260
130425	2014	Daming County	Handan City	Hebei	1053	609	510430	31848	52497	29257	31079	11311	1892942	14165	7323	13060	6144	25585	9103	4234	61642	883295	304610	5006	898	5514	8787	1205	18441	52991	1740	1008	64090	349731	69397	0.00125146	1420
130425	2015	Daming County	Handan City	Hebei	1053	609	363580	7627	49799	28055	29711	10975	2215571	13178	6459	12525	10330	30847	11508	4384	99268	1.05427e+06	574100	5632	3657	5632	9498	1327	19226	24556	1054	932	42345	341399	68588	0.00120271	1420
130425	2016	Daming County	Handan City	Hebei	1053	609	361685	6274	53042	28713	29700	11027	2221128	11579	7071	9660	19498	33281	13066	4706	101460	1.05605e+06	646800	5677	3293	114338	9913	1525	16146	24392	1098	1474	35365	315910	51812	0.00178024	1590
130425	2017	Daming County	Handan City	Hebei	1053	609	320595	11297	56395	27012	30186	12461	1724432	10808	6666	9455	15154	35945	13492	5065	142474	1.0368e+06	486265	5149.7	2836	114347	10271	1547	9204.45	26296	1064	1541	39580	184060	46087	0.00116711	1650
130425	2018	Daming County	Handan City	Hebei	1053	609	454170	3713	53703	39718	29607	12274	1763641	9226	7292	8650	5071	38569	14625	5304	163098	1.0289e+06	447364	4122	3006	114378	13003	1670	7540	29367	944	1231	45000	363346	82369	0.00143102	1650
130425	2019	Daming County	Handan City	Hebei	1053	609	364050	6795	58007	27017	30097	12507	2034397	8717	5473	8330	8971	42079	16029	5556	146726	1.03285e+06	429469	3188	3246	114335	12903	1583	6453	30816	930	1135	27270	277790	66323	0.00106263	1790
130425	2020	Daming County	Handan City	Hebei	1053	609	323065	19654	61205	25817	36302	13061	2129886	9312	6693	9020	9330	44309	17312	5941	171434	988979	277038	3568	3278	122351	13857	1447	5794.8	40163	2041	1147	29220	227865	59345	0.00120383	1790
130425	2021	Daming County	Handan City	Hebei	1053	609	369230	50498	214841	33128	132078	85078	2453170	8381	5154	46715	17782	47942	19441	10261	146471	1.014e+06	289921	4582	3311	126022	20881	1317	6479.02	47797	2681	1898	42535	363703	90739	0.00252366	1790
130425	2022	Daming County	Handan City	Hebei	1053	609	846052	20714	208590	67028	110094	78314	6236928	7627	329266	46863	38514	44991	20228	14545	137683	1.0327e+06	263828	16547.2	3642	123502	20405	1185	6338	63487	3569	2215	92075	783033	205523	0.00139542	1790
130426	2012	She County	Handan City	Hebei	1509	308	762335	58182	190715	52714	159420	98669	6240992	389315	124447	267048	8183	29371	14692	7786	137497	1514458	344056	32363.6	35378	664240	23765	21025	108227	65993	2154	1923	90148	447828	77815	0.00117895	1260
130426	2013	She County	Handan City	Hebei	1509	280	553570	55258	87662	37335	72500	32365	1535401	374341	55902	259695	28328	23664	9220	7269	130622	1577560	340615	8740	32548	9539	27923	23361	114536	54725	2320	2947	68617	327702	56070	0.00145752	1260
130426	2014	She County	Handan City	Hebei	1509	280	481165	56117	89732	28327	73144	34453	1590498	276777	52475	236122	18287	26059	10741	7690	126703	1733582	326990	9841	35803	9767	28272	23985	118946	55580	2530	2848	59133	311848	48579	0.00131994	1420
130426	2015	She County	Handan City	Hebei	1509	280	480090	49606	85126	37592	93295	32401	1756012	235902	48169	165408	33652	21110	10898	8267	203111	1590442	296010	10573	21669.1	10573	53465	26313	119586	57097	3064	2720	36399	452066	56803	0.00125815	1420
130426	2016	She County	Handan City	Hebei	1509	280	480155	51267	78084	42342	96698	31592	1765577	224395	51234	188826	48815	22968	11770	8490	163824	1767158	326095	10433	22922	98210	20191	18701	118992	57749	3260	3199	26021	470216	67088	0.00189514	1590
130426	2017	She County	Handan City	Hebei	1509	280	474900	52468	75668	54877	97070	31584	1784405	216944	42808	170736	31397	24967	12711	8697	178043	1886419	721208	10182.5	22392	101654	20400	17725	97525.7	58879	3216	3031	25770	486570	67226	0.00118396	1650
130426	2018	She County	Handan City	Hebei	1509	308	444015	52474	69336	49394	96387	30355	1641704	233125	45850	170747	30252	27064	13880	9133	189216	1848691	735632	9909	22616	105357	8803	20429	90280	59885	2986	3390	23718	495058	94132	0.00158102	1650
130426	2019	She County	Handan City	Hebei	1509	308	432125	46402	66425	53540	90990	29921	1731489	248254	46109	185259	25921	29906	15352	9834	219271	1830204	794483	9214	23068	106125	8926	20042	99739	58950	2870	3316	22556	508752	110632	0.00103547	1790
130426	2020	She County	Handan City	Hebei	1509	280	502900	38561	64464	64637	58892	28025	1737967	256387	54639	180414	28488	31312	16549	10110	281176	1793600	384641	9916	25375	113868	9565	17068	93001.3	60468	3111	3187	38689	646084	200152	0.00120797	1790
130426	2021	She County	Handan City	Hebei	1499	280	567080	78181	244808	54489	155092	95112	2090226	271770	49520	181300	34360	33754	18287	10525	180583	1883280	404374	12511	25629	113868	15199	16215	96602.4	64824	3965	2274	28175	578917	154842	0.00271222	1790
130426	2022	She County	Handan City	Hebei	1499	280	798968	17942	296630	42494	216631	103570	6236928	250028	329266	185966	37701	42320	20228	14453	180583	2071608	392243	39127.4	27936	111591	12659	15729	96934	71021	5149	2260	50018	811687	214414	0.00146128	1790
130427	2012	Cixian County	Handan City	Hebei	1015	358	384200	81668	341780	11166	186067	66906	730018	190433	207674	95700	43703	17230	8560	5586	226186	781601	251443	70063	20073	304740	15772	19035	1211365	61543	1020	640	20644	230320	34970	0.00123507	1480
130427	2013	Cixian County	Handan City	Hebei	1015	358	390175	83755	339717	27449	188268	64142	840398	188548	266357	101809	63488	16400	9136	5619	199459	878682	285113	71541	22396	734364	13200	20037	1124920	58856	980	645	20377	244282	23369	0.00142809	1480
130427	2014	Cixian County	Handan City	Hebei	995	358	410475	80733	310060	28667	191515	63212	857072	146476	287567	95765	69410	17900	10169	5863	201072	978678	320006	70910	22872	742918	13035	22297	1060324	63886	1176	853	17002	263183	21543	0.00127569	1480
130427	2015	Cixian County	Handan City	Hebei	995	358	411890	81045	299609	36961	192589	61569	869472	153806	298698	80241	68383	19700	11135	6273	208308	1027395	350203	69723	27070	753030	15189	25124	1003809	67641	1479	843	9199	203271	21620	0.00114915	1480
130427	2016	Cixian County	Handan City	Hebei	695	240	410175	80373	279008	34972	194825	59844	954609	170222	303135	101116	72991	21700	12248	6408	232485	1142369	385213	70233	23028	486682	14646	14987	1007113	62468	1203	1201	3200	235400	19460	0.00180001	1480
130427	2017	Cixian County	Handan City	Hebei	695	240	371510	79019	263859	34615	197040	58065	1027193	188106	238948	109626	57346	24012	13497	6785	258147	1271308	609809	68123.4	23805	496000	16295	13744	771332	70891	1158	1283	3800	241776	38288	0.00119377	1480
130427	2018	Cixian County	Handan City	Hebei	695	253	412090	79504	236400	33530	195433	57488	1149924	193810	248952	129520	44575	26701	15346	7169	304639	1431450	634201	66347	24757	519507	15946	8972	736264	74968	1070	1070	3542	277800	38580	0.0015768	1480
130427	2019	Cixian County	Handan City	Hebei	695	253	413125	79942	216369	34998	195704	56432	1495180	200591	269366	117413	55115	29559	17050	7687	318451	1601423	627859	67238	25005	626882	17977	8389	904419	69686	1073	1026	3520	298422	38965	0.00110648	1680
130427	2020	Cixian County	Handan City	Hebei	695	240	372290	55099	178557	33976	115840	48472	1580727	221157	296415	163612	58412	31302	18465	8074	345412	1841500	454908	74226	27005	708296	19034	7644	923138	74877	1670	1008	3675	242084	62244	0.00130255	1680
130427	2021	Cixian County	Handan City	Hebei	695	240	383910	30322	186396	24694	139472	61641	1819183	227792	318553	177557	55636	33932	20643	11671	267587	2063485	478688	70258	26195	772043	23408	7491	956743	74698	1670	1755	3763	283798	73004	0.0023575	1680
130427	2022	Cixian County	Handan City	Hebei	714	240	383025	33077	188122	24950	151540	61702	1904285	239182	346450	184608	47409	35347	19160	10290	326891	2305083	493049	67144	25671	795204	20732	7566	936111	74338	1447	1652	3714	302784	66535	0.00138633	1680
130430	2012	Qiu County	Handan City	Hebei	449	218	1054890	201775	822415	29443	436785	145554	2499727	437890	763606	341150	249153	18233	9578	6466	181483	1411718	453172	120739	56122	902465	125387	58321	2521168	162180	2184	2037	68200	559927	60642	0.00126432	1480
130430	2013	Qiu County	Handan City	Hebei	449	217	1084805	202925	824894	59560	442657	145664	2451647	409243	779790	314424	149641	21800	10526	7472	200359	1558036	513702	129125	40417	1603284	178121	54001	2525422	160827	2644	2096	60936	620597	49893	0.00139838	1480
130430	2014	Qiu County	Handan City	Hebei	449	217	1053470	195008	745263	59926	424823	138277	2400096	452184	724121	376190	181012	23400	11591	7783	211209	1824671	576503	122703	42370	1622686	178420	54166	2806122	155094	3060	2180	57311	606672	37697	0.00126197	1480
130430	2015	Qiu County	Handan City	Hebei	449	217	1061015	195674	815667	59785	427795	138965	2509339	413326	739298	344830	155685	25200	12577	7995	249471	2002523	632662	120957	41421	1647116	177967	58347	2858685	161221	3865	2509	28300	621045	43772	0.00118299	1480
130430	2016	Qiu County	Handan City	Hebei	449	217	960110	176874	704888	55796	385944	117992	2653746	451115	644068	414230	124230	27300	13951	8576	277683	2388394	655949	103021	41702	643753	163130	53178	2715189	144323	4362	3113	26040	577571	40707	0.0018359	1480
130430	2017	Qiu County	Handan City	Hebei	449	217	861660	178544	666655	55444	386177	116027	2657269	439417	345749	392839	109863	29499	15123	9172	294380	2829682	1.20791e+06	84607.3	41044	682362	174277	53309	1.17375e+06	151251	4668	3273	25832	583346	41317	0.00120197	1480
130430	2018	Qiu County	Handan City	Hebei	449	217	973000	179131	942609	81574	381552	148941	2522944	477556	322192	427133	39067	31800	16529	9833	339999	3624154	1232069	84336	44738	703403	16428	52938	1154490	149566	4757	4757	26083	589264	42171	0.00130707	1480
130430	2019	Qiu County	Handan City	Hebei	449	217	972215	179968	986713	41983	383373	149478	2185705	518237	376405	456670	46442	34344	18001	10185	385007	4545786	1355276	84303	40712	712685	18336	50535	1278248	160680	4893	4299	30842	501261	119883	0.0011367	1680
130430	2020	Qiu County	Handan City	Hebei	449	217	1080025	137912	869251	62784	396244	133384	2328912	531996	406701	476495	39124	35924	19351	10841	409928	5046157	652662	93551	40305	757239	19608	42749	1.42138e+06	160501	4928	3912	93171	760785	184759	0.00128305	1680
130430	2021	Qiu County	Handan City	Hebei	449	217	1083470	130821	552513	69203	374691	156211	2682226	547956	433110	413916	48290	38798	21518	13073	368186	5555755	685586	102075	41917	779956	48855	38474	1.49268e+06	174128	4083	3448	100959	929740	319926	0.00250523	1680
130430	2022	Qiu County	Handan City	Hebei	449	217	932375	146247	508094	43546	364312	179694	2833982	586313	475956	418338	79472	39178	21108	12311	386972	5584696	665018	60265.3	45270	764357	47463	34627	1592673	167516	3751	2540	30594	1048935	292151	0.00139827	1680
130431	2012	Jize County	Handan City	Hebei	336	169	392875	77799	324695	14389	157544	71557	2039806	57574.1	127693	111460	33906	20244	9428	6440	157005	839701	274064	49976	22030	981355	39184	38949	362853	62020	1261	902	61776	158703	28704	0.001275	1260
130431	2013	Jize County	Handan City	Hebei	336	169	403770	78523	323021	23582	157900	72062	1400000	58105.4	60000	45456.9	71658	23100	10230	6541	155513	945826	310578	50224	23189	1140335	55330.3	39744	360463	69555	1179	1051	56160	160290	9656	0.001463	1260
130431	2014	Jize County	Handan City	Hebei	336	169	322260	62390	246458	19735	126715	60843	1430000	58608.6	60000	40206	55157	24900	11330	7030	166270	1101360	348278	32046	23788	1069692	14299	40007	593703	58570	1229	1029	45185	163289	9887	0.001379	1420
130431	2015	Jize County	Handan City	Hebei	336	169	312475	62460	229355	21059	127053	60803	1470000	57621.7	60000	40452.9	46884	27000	12316	7230	187616	1203994	381160	31160	26170	380769	14413	42445	518693	54266	1278	956	40666	164921	10084	0.001304	1420
130431	2016	Jize County	Handan City	Hebei	336	169	793955	47701	383317	83521	256545	116433	5990000	57726.5	60000	40174.6	33986	48150	23432	14848	178235	1095635	404030	32799	24076	415038	14557	40747	485142	68561	3649	1991	50070	823430	188101	0.001938	1590
130431	2017	Jize County	Handan City	Hebei	336	169	781410	48174	382703	63249	257462	111850	6020000	57734	60000	40670.6	31058	52513	25769	15704	194276	1095635	412111	33800	21668	435790	13684	43599	452000	68449	4116	1992	40273	581346	136151	0.001275	1590
130431	2018	Jize County	Handan City	Hebei	336	169	770150	41361	373826	61956	257912	116309	5950000	58103.7	60000	40559	30277	54510	27943	17022	202047	997028	440959	30794	20585	444506	13821	39675	427524	68331	4213	2033	31608	558834	140230	0.001463	1590
130431	2019	Jize County	Handan City	Hebei	336	169	761290	46616	377669	61969	255333	107373	6040000	57914.1	60000	41031.6	35610	54632	27956	17038	208108	1096731	454188	31252	19762	453396	13406	35708	433224	69427	4389	2047	28176	564823	139710	0.001371	1590
130431	2020	Jize County	Handan City	Hebei	336	168	750155	44364	387062	75318	258203	106035	6090000	57973.3	60000	40732.3	28697	54654	28652	16783	226838	1162535	449646	33019	18181	476066	12468	34994	406306	69898	4886	2048	27576	823040	231076	0.001509	1590
130431	2021	Jize County	Handan City	Hebei	336	168	753445	62066	333636	128691	258125	109528	6236928	58108.9	149735	107539	9119	54365	29008	17166	247253	1139284	436157	34508	17817	485587	14164	34994	402975	71546	5165	2258	26696	919037	328813	0.002559	1590
130431	2022	Jize County	Handan City	Hebei	336	168	775590	72592	301710	70495	181330	91058	6236928	58198.7	329266	100588	47634	44991	20252	14408	244780	1082320	418711	33445	18530	441884	13879	34644	410827	72486	5149	2264	86640	882625	311260	0.001559	1590
130432	2012	Guangping County	Handan City	Hebei	320	169	712775	142350	613910	15607	377002	261271	1004269	5666	273139	58880	55021	17385	8759	5699	991408	5552276	2671308	94932	16004	72965	10757	8396	842823	97192	973	694	32146	261050	36429	0.0010805	1150
130432	2013	Guangping County	Handan City	Hebei	314	169	732625	142390	608195	27700	377408	261275	1030935	6296	297150	5618	96840	19400	10193	6331	873426	3734682	1850603	92023	14956.6	1102817	3364	8567	844730	94919	1321	738	29433	257638	22147	0.00142828	1150
130432	2014	Guangping County	Handan City	Hebei	314	169	741940	142566	648373	25317	385245	266454	1038244	6111	295250	4112	105317	20900	11230	6631	874760	3667117	1817346	92279	11886	1116153	3567	9889	877099	99261	1496	928	24324	58960	24689	0.0013114	1310
130432	2015	Guangping County	Handan City	Hebei	314	169	753300	142612	663674	41446	387765	266514	1071487	5697	313292	5499	111944	22800	12219	7045	97819	3596549	850800	91138	3887.97	1130755	3854	11425	682430	106310	1529	946	17634	307263	25925	0.00118155	1310
130432	2016	Guangping County	Handan City	Hebei	314	169	763955	142612	719133	39738	389445	266914	1300553	6077	313971	5699	114570	24900	13147	7498	274756	3011985	1611900	91474	12950	614769	14940	12110	825888	113286	1681	1232	17961	267800	25701	0.00171083	1480
130432	2017	Guangping County	Handan City	Hebei	314	99	612085	142985	736399	38688	389594	266956	1345162	5955	206400	5761	77510	27013	14198	8079	218346	3033564	1471544	87102.5	11404	649535	15208	11868	373567	113316	1718	1271	17956	267896	25739	0.00112594	1480
130432	2018	Guangping County	Handan City	Hebei	314	169	763560	146986	796255	39653	400767	271848	1524466	5507	233745	5396	46802	29390	15547	8676	240541	2953634	1412682	86042	11176	673369	12927	11320	351341	114038	2721	2721	17546	267913	25759	0.00180877	1480
130432	2019	Guangping County	Handan City	Hebei	314	169	761195	147083	774176	41640	400943	271820	1581221	5941	243436	5801	46149	32329	17179	9313	260384	3203943	1299667	86291	11064	700722	12115	8029	401056	127605	2621	2632	16668	506591	109833	0.00105548	1680
130432	2020	Guangping County	Handan City	Hebei	314	99	692110	133179	702008	42813	373466	254710	1642415	6529	255317	6480	38804	34107	18536	9881	320369	4100083	1324176	94561	11838	765481	12898	6733	408260	131424	2613	2438	16679	520296	147034	0.00119841	1680
130432	2021	Guangping County	Handan City	Hebei	314	99	702725	133990	374034	43743	299454	139012	1921556	6203	259406	49807	44039	36631	20520	11655	244316	4256794	1397515	113370	12312	819065	23451	6935	417909	135314	2613	2220	16312	587352	153113	0.0023145	1680
130432	2022	Guangping County	Handan City	Hebei	314	99	691150	137091	350088	64387	304164	110484	1967487	5583	287106	46359	39843	35598	18808	10319	249202	5686315	1439440	36081.2	11327	860018	22268	6935	391379	123623	2764	2168	16315	848070	234759	0.00127233	1680
130433	2012	Guantao County	Handan City	Hebei	456	277	444115	85411	352970	11851	194006	69141	1200463	8188	240724	47904	37943	18239	8705	5788	991408	5552276	2671308	62704	2695	1915	11556	5850	383643	73999	840	945	20151	210000	25237	0.00118984	1150
130433	2013	Guantao County	Handan City	Hebei	456	269	440045	84580	345928	26772	191132	68117	1242293	7512	228008	6135	73558	22200	9889	6586	871748	3708437	1816572	62773	2866.93	781182	2508	5735	415126	54630	924	981	19935	233400	23834	0.00145305	1150
130433	2014	Guantao County	Handan City	Hebei	456	269	452830	84515	330470	39821	190986	68065	1300016	6894	235865	6676	80368	24700	10880	6850	871511	3640116	1669884	63140	2833	785119	2716	6065	421276	60466	1161	1074	19710	264470	24947	0.0012846	1310
130433	2015	Guantao County	Handan City	Hebei	456	269	464900	84312	313970	33888	191376	67685	1309658	7353	251843	7254	69691	26800	11816	7389	99875	3308460	945000	62855	12514.1	819423	3000	6846	508182	66265	1116	1072	19614	279280	26219	0.00116675	1310
130433	2016	Guantao County	Handan City	Hebei	456	269	463800	84207	298809	35260	191868	67321	1493471	8129	263804	7633	73279	29200	12820	7385	141551	3535738	1651700	63168	14171	626686	3235	7458	570661	64488	1430	1265	19230	279460	31256	0.00176484	1480
130433	2017	Guantao County	Handan City	Hebei	456	269	393535	84258	288682	35270	191999	67313	1606475	7650	211916	7619	60083	31631	13975	7777	138854	3417856	1544018	61053.6	17021	634517	3400	461	535916	71435	1644	1357	19137	279739	37350	0.00115707	1480
130433	2018	Guantao County	Handan City	Hebei	456	277	462475	85008	263893	34844	192127	67298	1700956	8454	221678	8432	43469	34414	15400	8176	163071	3108809	1513138	59806	15830	647751	5970	697	530187	72512	1772	1772	19025	282257	45940	0.00169776	1480
130433	2019	Guantao County	Handan City	Hebei	456	277	471125	85225	254868	33698	192309	67270	1647204	8148	246078	7758	50029	37580	16910	8695	179378	4145438	1543401	60180	17255	680208	5720	823	543025	81257	1934	1766	17122	316127	51452	0.00108225	1680
130433	2020	Guantao County	Handan City	Hebei	456	269	434000	76170	224180	33728	160837	68604	1657770	8493	267578	8051	45444	39722	18296	9338	293286	4667742	1281700	66735	16220	744979	6292	742	559028	81971	2125	1794	8198	343745	65610	0.00128897	1680
130433	2021	Guantao County	Handan City	Hebei	456	269	442430	49644	254128	35109	166321	75236	1891534	7814	294816	44826	51803	42741	20437	11829	244244	5132583	1356531	67462	17193	722630	22422	809	585919	73110	1947	1888	8015	355276	83114	0.00231829	1680
130433	2022	Guantao County	Handan City	Hebei	456	269	431095	62568	245254	35895	169817	84722	2048838	7814	334349	40561	46380	36698	19064	10682	241802	5686315	1410792	64699	18568	679272	24549	809	588829	73865	2987	2084	7509	460049	91632	0.00138976	1680
130434	2012	Weixian County	Handan City	Hebei	864	541	904585	158508	691070	20577	358623	282738	1180569	4361	309703	33708	57147	18172	6423	4673	991408	5743180	2720633	172814	3753	10240	11664	1816	444708	144919	2032	829	69986	338179	42882	0.00139168	1040
130434	2013	Weixian County	Handan City	Hebei	864	541	921455	158880	690514	39715	359093	159120	1238787	4001	316197	3624	108801	18800	7821	4270	871275	3694247	1811424	130990	4124	1006857	2947	1730	426695	121334	2248	993	47741	446023	33267	0.00150193	1040
130434	2014	Weixian County	Handan City	Hebei	864	541	934330	159060	746089	40853	356355	163844	1234548	5794	329260	5567	117041	20100	8822	4388	871984	4073423	2001694	131208	3536	1029524	3189	1866	434108	121053	2723	1551	46989	466765	41472	0.00127456	1210
130434	2015	Weixian County	Handan City	Hebei	864	541	944345	159576	674663	38860	357050	162103	1265631	5046	327756	4516	143125	22100	9795	4702	79796	2049470	336400	130993	5038.85	1070526	3417	1977	448464	127048	3210	1683	51997	441880	39627	0.00139819	1210
130434	2016	Weixian County	Handan City	Hebei	864	541	933170	161170	655822	42120	359546	161807	1367889	5382	349959	5059	156467	24200	10821	5058	77384	2005740	397200	130943	4578	707861	3435	2089	478684	100351	3934	2915	34020	567000	69398	0.00198294	1380
130434	2017	Weixian County	Handan City	Hebei	864	489	802335	161639	683003	41141	360367	168454	1368900	4830	242375	4337	86169	26449	11935	5232	118432	2985113	980360	136369	4836	726807	3460	1950	451672	134807	4010	3203	16000	556000	76209	0.0013057	1380
130434	2018	Weixian County	Handan City	Hebei	864	489	943815	161875	748652	43015	356775	178501	1430518	5484	266729	5138	36196	29305	13618	5559	112510	3219447	980360	133768	5320	747434	3263	875	451069	142386	4076	4076	15500	565000	82200	0.00188273	1380
130434	2019	Weixian County	Handan City	Hebei	864	489	943650	162313	705811	54920	357339	178268	1479540	5072	265774	4611	23508	32529	15170	5791	122636	3717676	1048985	131888	4948	764911	3018	661	553264	146475	4056	3640	26320	556000	143249	0.00108457	1680
130434	2020	Weixian County	Handan City	Hebei	864	489	842910	147074	581995	58385	358836	175276	1579552	5411	301932	5323	35765	34513	16490	6246	222607	3308305	315009	141097	4552	843679	3308	586	539662	152381	4090	3702	29050	928287	312852	0.00142338	1680
130434	2021	Weixian County	Handan City	Hebei	864	479	861270	114003	467902	74045	364938	161976	1844276	5303	305760	51722	22670	37619	18667	9987	161792	3315209	334345	173870	4506	826805	17953	627	544107	149978	4150	3468	26477	952954	315528	0.00247868	1680
130434	2022	Weixian County	Handan City	Hebei	864	479	892555	156575	505976	73589	367527	182557	1962564	5780	354112	50330	50667	35764	19440	10895	176353	5900961	314284	106730	4957	876413	21118	633	568971	142596	4468	2238	24491	940958	318521	0.00138389	1680
130435	2012	Quzhou County	Handan City	Hebei	677	338	414835	117496	363160	40288	190302	61483	2484577	26095	96311	34950	32324	17496	6667	4947	991408	5743180	2720633	25182	4240	120275	13347	5559	141151	55453	1543	873	136122	280679	45796	0.00146754	1150
130435	2013	Quzhou County	Handan City	Hebei	677	338	420440	118190	363553	36322	192395	62574	1938288	26359	89625	20194	44139	13000	8075	4240	888388	3641742	1552265	25588	3925.61	575002	8370	5345	138126	55098	1689	940	37968	339566	42251	0.00175944	1150
130435	2014	Quzhou County	Handan City	Hebei	677	338	423930	120841	385416	36221	196453	63332	2075065	43235	124122	27455	47986	14300	9165	4557	907629	3632672	1564105	25232	10068.3	581151	9248	5961	140550	56062	1795	898	39280	378202	49144	0.00168566	1310
130435	2015	Quzhou County	Handan City	Hebei	677	338	421195	120674	393452	36873	196421	65219	2203199	39033	133886	23891	42263	15600	10145	4832	195913	2161191	894700	32026	10272.5	588520	10109	6378	152722	56387	1831	1023	27233	368885	54744	0.00162282	1310
130435	2016	Quzhou County	Handan City	Hebei	677	338	424635	120874	375562	36168	197634	64269	2205188	40086	107365	17670	38863	17100	11069	5209	296473	198	990700	32790	11597	361632	11581	6836	139000	57745	2412	1797	24230	394314	71680	0.00226587	1480
130435	2017	Quzhou County	Handan City	Hebei	677	338	431710	122116	399393	38724	198772	66795	2325021	35896	124266	16681	29758	18678	12087	5589	264528	2109636	852378	32293.6	11554	368047	12148	6798	124744	59912	2479	1627	21190	409109	84565	0.00150266	1480
130435	2018	Quzhou County	Handan City	Hebei	677	338	434385	122490	431092	40369	196762	76223	2174378	35035	121126	14556	46631	22953	13284	6014	303399	2969176	886473	32252	12016	374543	11145	6382	124792	62088	2841	2841	22379	409823	87215	0.0017163	1480
130435	2019	Quzhou County	Handan City	Hebei	677	338	432460	124330	460690	41269	197946	77289	1649112	36690	107974	23233	32305	25386	14705	6385	374790	2206812	851014	31369	10814	380034	11667	5025	131993	64084	2766	2631	22430	438623	85417	0.0011983	1680
130435	2020	Quzhou County	Handan City	Hebei	677	338	404680	81845	451727	35366	229274	82129	1728190	38718	121829	18574	26240	26630	15676	6865	413530	2605126	723466	35231	10273	425820	12268	4448	130529	66068	2980	2645	23961	408578	83757	0.00156108	1680
130435	2021	Quzhou County	Handan City	Hebei	677	338	430530	68726	298038	64516	168266	77332	2038745	36395	139918	31916	25541	28840	17416	9047	440139	2936412	773664	19301.5	9348	438595	20862	4492	131600	68165	2850	1979	75773	791937	198396	0.00341411	1680
130435	2022	Quzhou County	Handan City	Hebei	677	338	422355	68962	260785	67510	170713	77918	2126123	33119	148916	33156	27718	40261	22025	11675	462146	5900961	812347	23683	10189	429823	19445	4088	138299	69787	3120	2071	62163	786547	203106	0.00174891	1680
130481	2012	Wu'an City	Handan City	Hebei	1806	502	651150	142407	560450	30638	285166	77661	2251479	324659	202956	199446	20081	21525	9625	6612	110454	298066	212403	71563	48352	722265	31088	37668	691336	90832	1720	1257	60156	612442	63297	0.00115515	1260
130481	2013	Wu'an City	Handan City	Hebei	1806	502	652935	143723	568054	58689	286677	76311	2367529	341746	218516	201460	81863	23200	10675	6445	123103	322394	241948	70331	52556	1836170	15140	40503	678698	91000	1788	1293	59229	555024	74913	0.0014647	1260
130481	2014	Wu'an City	Handan City	Hebei	1806	502	640760	140796	519235	45039	282511	69818	2282678	223984	214646	170378	93513	25000	11735	6810	149237	373246	273716	70581	52888	1855659	15311	40695	671762	84548	1855	1277	56153	538299	72854	0.00136476	1420
130481	2015	Wu'an City	Handan City	Hebei	1806	502	660305	142200	559873	43008	285319	70268	2304120	251578	215000	168617	83244	27000	12698	7229	187996	535742	299335	69363	49097	1882741	16230	46129	675362	91701	2047	1420	33228	456863	78171	0.00126929	1420
130481	2016	Wu'an City	Handan City	Hebei	1806	502	470310	91888	359650	38525	180308	43134	1396756	269644	150057	212915	66889	26000	12752	7780	204519	655508	332056	39159	45660	734600	17346	40903	540881	69030	2218	1683	25574	540802	87192	0.00194784	1590
130481	2017	Wu'an City	Handan City	Hebei	1806	502	434080	92710	393722	38860	182704	43935	819441	242826	94844	159351	47055	28106	13798	8352	227530	765830	372464	35654.8	48864	734572	17712	40583	420265	84532	2703	1816	25069	582963	116517	0.00119078	1590
130481	2018	Wu'an City	Handan City	Hebei	1806	502	483225	86931	353290	55273	169282	43740	755911	263313	89252	189208	42249	30298	15081	8804	267250	901742	398537	36773	47398	757447	17358	42127	400587	96670	2642	2642	30379	650859	153193	0.00168002	1590
130481	2019	Wu'an City	Handan City	Hebei	1806	502	482055	90187	326307	70720	167278	42339	799240	298191	113262	228459	43258	32783	16423	9253	281431	1075669	430420	35159	47872	702976	17445	40963	412592	104296	2605	2834	28700	721764	181754	0.0010473	1790
130481	2020	Wu'an City	Handan City	Hebei	1806	502	480350	78985	335695	70931	163319	42871	842088	334797	129750	223351	27939	34225	17540	9962	334613	1239876	284644	36990	52659	747673	18976	37191	420110	110944	2762	2883	24924	590962	164427	0.00123566	1790
130481	2021	Wu'an City	Handan City	Hebei	1818	502	463895	83425	258290	76896	160265	89871	966962	318057	136237	202766	21719	36655	19399	9425	273795	1454704	302402	36875	47393	717766	23647	36819	428551	105298	2763	2180	26761	767789	209867	0.00279721	1790
130481	2022	Wu'an City	Handan City	Hebei	1818	502	464150	65880	251918	36647	147938	79026	1126428	311696	153798	189580	15326	33609	16091	8324	314888	1653290	296354	31017	48815	660345	23821	35714	452214	101748	2913	2210	25321	488289	119364	0.0014865	1790
130502	2012	Qiaodong District	Xingtai City	Hebei	68	25	252505	50844	195875	10126	106792	59004	617902	1071151	110645	655434	33729	16978	7997	5436	244043	1227989	933197	55435	55202	460578	44949	58870	780186	42763	686	766	13278	148916	18409	0.00137575	1150
130502	2013	Qiaodong District	Xingtai City	Hebei	68	25	251840	50986	203065	14912	107753	59759	676088	973774	146459	621264	48809	17969	8481	5254	232526	1452711	1063845	44009	70537	447163	77266	56067	771500	40568	680	533	10385	150194	13564	0.00147656	1150
130502	2014	Qiaodong District	Xingtai City	Hebei	68	25	260165	51120	210489	19856	108174	60371	687316	876397	154522	382954	54041	12700	9451	5667	235455	1629343	1202464	44259	70849	450684	73312	56374	744123	43922	680	556	8778	166231	14196	0.00130116	1310
130502	2015	Qiaodong District	Xingtai City	Hebei	68	25	264480	51126	205954	15402	108903	59748	725289	369204	159441	310528	54867	13900	10396	6004	237810	1873741	1319103	44693	61271	470731	77122	59405	772493	46893	670	562	7102	139734	25818	0.00123095	1310
130502	2016	Qiaodong District	Xingtai City	Hebei	68	25	263545	51976	191623	19366	108159	58694	799379	355194	159669	287482	52441	15200	11384	6289	391463	2294700	1338813	44371	55903	261063	70399	50424	703598	49917	837	667	7334	172717	29655	0.00207331	1480
130502	2017	Qiaodong District	Xingtai City	Hebei	122	25	242975	52258	182198	25030	108039	58541	817927	303457	131826	254079	44180	16761	12545	6688	323966	2619408	988517	44102.7	46562	273285	71482	48662	667018	50058	942	634	7404	166747	41960	0.00129166	1480
130502	2018	Qiaodong District	Xingtai City	Hebei	122	25	262750	53626	232136	33899	113712	70996	879630	271486	144067	213148	24569	21237	14076	7209	369696	2995777	1008287	47277	42837	282616	28887	43562	641393	56736	619	927	5850	187000	34821	0.00146386	1480
130502	2019	Qiaodong District	Xingtai City	Hebei	122	25	263950	54352	211924	32970	113440	68033	934742	280233	150728	211723	30616	23488	15624	7696	372363	3456148	998204	45291	39410	290091	31139	40233	613696	56517	669	894	6271	194824	66576	0.00115317	1680
130502	2020	Qiaodong District	Xingtai City	Hebei	122	129	220745	46557	181335	25046	105440	58499	981712	310016	159880	269934	36727	24686	18178	8123	392359	3898948	986305	49453	42957	326296	33221	34487	642609	57472	986	985	16656	195662	51439	0.00144197	1680
130502	2021	Qiaodong District	Xingtai City	Hebei	122	25	231500	26719	152701	18124	89111	55022	1109262	297615	174341	229772	23198	26365	18652	9822	385501	4441417	1049808	39052	42957	355663	28696	32073	654670	54273	1092	1568	12273	162489	48200	0.00243345	1680
130502	2022	Qiaodong District	Xingtai City	Hebei	122	25	223570	33617	145382	16607	93619	56545	1231148	288687	134712	252749	42741	33552	16635	9169	438859	5187307	965823	39842	43816	377003	35715	33356	659087	52586	1608	1604	9619	160488	49675	0.00146652	1680
130503	2012	Qiaoxi District	Xingtai City	Hebei	120	33	303065	60906	266982	7733	124635	29818	879312	47500	125292	48007	32554	17922	8764	5574	118019	589820	393715	39695	26936	367779	28278	19953	814866	54396	728	797	36382	130418	21067	0.00128787	1150
130503	2013	Qiaoxi District	Xingtai City	Hebei	120	33	312800	62615	288122	21231	127128	29320	850283	50000	182945	30000	47822	18400	8918	7128	152207	758460	448480	45240	24291	346961	32343	19953	842523	45312	802	574	38155	164514	28022	0.00141708	1150
130503	2014	Qiaoxi District	Xingtai City	Hebei	120	33	323430	64308	270742	27422	129670	27150	880505	60000	176748	40000	54178	19200	9961	7608	135849	881632	422145	44156	21224	357641	30465	18209	784723	48641	831	616	38264	207762	34698	0.00130656	1310
130503	2015	Qiaoxi District	Xingtai City	Hebei	120	33	340135	65245	244649	35575	131615	26032	890935	60000	181196	40000	52791	21000	11017	7772	141283	829886	465035	43969	22227	360312	20091	12447	794781	53171	871	644	38215	280190	37125	0.00114798	1310
130503	2016	Qiaoxi District	Xingtai City	Hebei	120	33	343990	68244	234238	35665	134510	24104	1056480	70000	196005	40000	57472	22900	12140	8278	134219	5834925	455734	44358	11563.1	275467	18803	10266	770430	53164	966	759	38404	322218	40466	0.00194086	1480
130503	2017	Qiaoxi District	Xingtai City	Hebei	120	33	291785	66758	221786	36732	136938	22055	860490	60000	121296	40000	45051	24984	13390	8601	1075603	5834925	2912566	37442.5	12116	281501	18713	10270	504343	56551	1171	1062	38002	354439	48692	0.00122553	1480
130503	2018	Qiaoxi District	Xingtai City	Hebei	120	33	340690	69403	267399	35267	145608	24640	914373	60000	135006	40000	30576	27482	15010	9043	1066786	5833742	2941692	39223	12479	289989	19403	10693	498712	56092	1127	1247	17329	273815	51443	0.00130989	1480
130503	2019	Qiaoxi District	Xingtai City	Hebei	120	33	340340	70650	248873	36841	144214	23939	935086	70000	145495	40000	29336	30587	16661	9765	1071163	5757087	3147610	40169	12853	292671	19435	10494	571679	65967	1103	1321	18322	250000	57000	0.00115745	1680
130503	2020	Qiaoxi District	Xingtai City	Hebei	1942	530	312610	44923	244032	26839	133179	22914	983179	70000	156728	40000	27556	32637	18178	10376	1082504	5945975	2633342	44620	13239	326221	18805	10545	597207	67580	1322	1405	16539	262316	64520	0.00131708	1680
130503	2021	Qiaoxi District	Xingtai City	Hebei	1942	530	311585	37594	168894	20048	121681	75430	1118726	71400	168381	42060	27734	35476	20450	11391	1089231	5977847	2477125	36940	13901	313172	25262	9490	593271	72747	1527	1614	18529	294136	73996	0.00242689	1680
130503	2022	Qiaoxi District	Xingtai City	Hebei	1942	530	311345	35473	167112	20507	130647	60242	1166760	78540	200155	43800	37818	33126	16128	8561	1078648	5900961	2402811	32777.9	13901	284987	31888	10344	549817	70042	1247	1596	13899	238208	63576	0.0014281	1680
130521	2012	Xingtai County	Xingtai City	Hebei	1848	519	291880	54611	250570	13101	136157	71664	731179	343027	125089	202324	34298	17627	7622	5248	135902	446404	298773	49245	52725	1101215	11308	44117	780561	40756	735	602	10512	69137	12436	0.00127783	1040
130521	2013	Xingtai County	Xingtai City	Hebei	1848	519	303195	54699	247935	16603	137461	70136	693242	320586	130524	198357	41672	13600	7796	5233	165606	512079	340631	39251	62677	406118	11410	47438	768935	37885	763	626	9980	73051	11170	0.00146411	1040
130521	2014	Xingtai County	Xingtai City	Hebei	1848	519	302105	55062	233433	19410	138138	68899	703030	180266	133673	132033	43792	15900	8740	5586	186986	636236	386037	39855	62456	425468	11610	47838	768725	40299	881	700	8990	108670	11840	0.00127534	1210
130521	2015	Xingtai County	Xingtai City	Hebei	1848	519	310885	55266	226999	18182	139368	68766	730071	185177	127927	136206	36651	17400	9684	5908	208422	822597	423714	39881	60220	441540	11688	52368	795467	44402	921	763	8810	110843	11505	0.0012243	1210
130521	2016	Xingtai County	Xingtai City	Hebei	1848	519	310380	59813	244684	18713	143412	68835	799639	163920	132194	99207	37469	19000	10691	6262	214576	1009853	470878	40192	59549	322976	11698	47904	802591	47236	1195	923	7009	120000	21466	0.00199	1380
130521	2017	Xingtai County	Xingtai City	Hebei	1848	519	281625	60392	234905	24872	143129	66682	816267	152958	99285	75001	18696	20840	11781	6686	217879	1250279	537182	39371	55319	338235	11792	45275	798201	48913	1302	1001	7020	159900	21523	0.001355	1380
130521	2018	Xingtai County	Xingtai City	Hebei	1848	519	311625	60716	201224	24838	139947	61792	901307	169119	110909	111074	42662	24466	13207	6877	215700	1423589	483464	39308	53106	350557	15702	44776	783506	54108	1297	1297	7200	162000	32848	0.001541	1380
130521	2019	Xingtai County	Xingtai City	Hebei	1848	519	314155	60775	189371	17565	140405	61240	931577	179265	106831	97399	32399	27108	14686	7385	329791	1644691	512472	38909	55761	330529	15745	44282	809065	56905	1407	1423	4500	157300	50000	0.001108	1680
130521	2020	Xingtai County	Xingtai City	Hebei	1848	519	281345	38574	183461	26651	124910	54509	933613	194034	112651	125601	43817	28816	15970	7673	381739	1897230	398170	41914	60779	357790	17139	40701	822267	56337	1407	1487	5760	208797	54214	0.00136735	1680
130521	2021	Xingtai County	Xingtai City	Hebei	1848	519	294925	40079	152879	25961	106278	59526	1095119	174631	95615	128879	33663	31467	17795	8853	364823	2181346	425797	44322.6	60779	354212	16932	42736	827562	54514	1406	1600	5500	209519	53599	0.002697	1680
130521	2022	Xingtai County	Xingtai City	Hebei	1848	519	272480	35460	150772	19401	109573	57042	1016795	181616	93254	140612	28209	33578	16738	9466	362513	2529960	442829	62267	65641	336501	16502	42736	867458	59075	1944	1843	4525	237651	62104	0.001472	1680
130522	2012	Lincheng County	Xingtai City	Hebei	797	220	351705	68091	283170	15272	148131	79669	821823	279159	219969	149938	51779	17545	6908	4901	125448	292311	305427	57888	50876	773490	19665	39575	823875	67569	1157	994	24350	202578	29120	0.00138492	1040
130522	2013	Lincheng County	Xingtai City	Hebei	797	220	352625	68098	276859	27456	148883	79669	889535	279159	229898	152998	127015	17100	7743	4608	131193	349726	348217	56226	49878	769423	23176	43972	828123	51521	1271	1115	24617	255165	19884	0.00148417	1040
130522	2014	Lincheng County	Xingtai City	Hebei	797	220	363860	68113	264518	35022	140585	78284	899698	189317	247856	120409	145565	18300	8778	4922	136233	442169	393938	55579	48955	777206	23769	45437	828491	55954	1251	1179	23547	233859	25361	0.00128892	1210
130522	2015	Lincheng County	Xingtai City	Hebei	797	210	364730	68121	256219	37020	140605	78234	920274	178405	254023	106198	104172	19900	9744	5112	194346	592383	431205	54930	49162	786855	26897	51241	835804	59833	1266	1208	16203	236019	33550	0.00133934	1210
130522	2016	Lincheng County	Xingtai City	Hebei	797	210	373225	69211	239653	36495	142011	77541	1057369	190484	269140	142275	113823	21700	10738	5245	198784	738908	479202	56172	45850	497081	26986	45533	861316	62114	1121	1395	8918	223183	35091	0.00204788	1380
130522	2017	Lincheng County	Xingtai City	Hebei	797	209	322890	69674	225310	36728	142877	75439	806257	165377	189253	111789	83468	23678	11775	5373	207440	872736	463347	53899.8	47648	535450	28669	45629	669951	61213	1285	1414	7720	230910	49231	0.00131795	1380
130522	2018	Lincheng County	Xingtai City	Hebei	797	220	362150	72187	229538	36722	145310	78814	913566	175564	210766	122253	43736	25786	13200	5513	238673	1003120	477247	51946	50983	556413	31776	41563	636234	63147	1398	1398	7950	256258	55214	0.00173586	1380
130522	2019	Lincheng County	Xingtai City	Hebei	797	220	362155	72370	237412	29362	145698	79084	915038	188024	214693	102833	48127	28571	14652	5895	287596	1142834	462930	51531	48944	572503	38596	41034	665136	69954	1656	1263	9326	258521	68270	0.00114396	1680
130522	2020	Lincheng County	Xingtai City	Hebei	797	220	320600	60649	244077	26285	137843	78582	962478	196022	225979	154071	48385	30285	15970	6309	311623	1309606	413566	55319	50902	607475	41598	34511	687871	72156	1424	1323	8275	323701	73290	0.00146206	1680
130522	2021	Lincheng County	Xingtai City	Hebei	797	209	320990	32463	184276	21998	130985	65864	1057659	199942	246453	145100	45270	33101	18031	9997	285688	1504750	442675	66324	49884	637849	32531	36927	689558	71465	1672	1924	3811	294562	64384	0.00246204	1680
130522	2022	Lincheng County	Xingtai City	Hebei	797	209	321600	34051	177486	16434	130966	65865	1150367	201941	276810	151687	38791	33358	17288	9367	338562	1797903	455955	43394.1	53875	701634	29722	40620	677626	68776	1454	1678	3801	300610	64999	0.00144923	1680
130523	2012	Neiqiu County	Xingtai City	Hebei	788	309	984485	189545	864115	18959	362576	266227	1201299	322198	236007	195897	48561	17725	6882	4943	180870	658862	495756	101430	82454	995000	18832	44486	1323931	103608	2075	1710	116385	687053	74500	0.00121115	1040
130523	2013	Neiqiu County	Xingtai City	Hebei	788	309	990700	191440	869346	77272	363633	266497	1237038	322198	274726	206207	92698	17200	8202	6765	204939	716166	564715	95333	81837	1221219	17400	46827	1343202	113613	2126	1773	91069	724569	32916	0.00147143	1040
130523	2014	Neiqiu County	Xingtai City	Hebei	788	309	1023570	193340	881080	44252	365815	267784	1246727	263643	292932	183842	97789	20000	9199	7275	216104	829000	638862	95639	82027	1268443	17252	46747	1413840	114469	2190	1808	22832	574910	33131	0.00129544	1210
130523	2015	Neiqiu County	Xingtai City	Hebei	788	309	1041155	195341	940267	43015	366815	267984	1290501	233311	301808	191194	79604	21800	10183	7827	293330	1088937	701854	94878	80020	1290075	17259	51980	1455574	135837	2327	1911	18178	552108	33256	0.0013035	1210
130523	2016	Neiqiu County	Xingtai City	Hebei	788	309	1050305	195341	980318	59784	370403	270600	1411942	239619	286465	182473	89677	23900	11252	7790	276111	1342610	778574	94564	82056	650452	16786	44933	1456234	124433	2714	2456	17800	540905	45111	0.0017981	1380
130523	2017	Neiqiu County	Xingtai City	Hebei	788	301	834180	197490	1073933	42320	372500	270800	1740146	209871	327825	153034	79183	26165	12412	8230	302089	1484007	705599	100700	90198	725115	17644	42681	1.56021e+06	137481	3050	2523	17790	523039	59163	0.00121134	1380
130523	2018	Neiqiu County	Xingtai City	Hebei	788	309	1040190	210717	783800	41473	352890	178442	1969178	214138	361722	162222	42370	28860	13926	8689	363865	1770823	649151	94011	81178	746335	22164	41990	1512859	155825	3165	3165	17730	567988	76036	0.0019233	1380
130523	2019	Neiqiu County	Xingtai City	Hebei	788	309	1043550	230316	816792	42698	369496	188312	2027531	230930	366008	160714	32976	32006	15528	9008	427212	2094600	655643	92438	87672	774835	23857	40740	1488195	163480	3571	3037	17388	582946	95033	0.001067	1580
130523	2020	Neiqiu County	Xingtai City	Hebei	788	309	973425	149979	848505	55469	402181	167985	2065002	250336	402356	198038	15188	34086	16972	9555	481081	2417870	643545	97786	87672	869925	25580	35946	1.56405e+06	169398	3621	3157	11784	928869	295340	0.00135012	1580
130523	2021	Neiqiu County	Xingtai City	Hebei	788	301	994940	176504	554610	65884	382632	186541	2125213	227806	413610	163048	43606	36983	19128	10743	374859	2804418	686910	110264	93809	896023	45691	33430	1.60326e+06	173760	4047	3328	11370	1057591	319014	0.00239107	1580
130523	2022	Neiqiu County	Xingtai City	Hebei	788	301	1022360	116293	611445	42737	410411	200144	2199246	243752	459695	171966	59840	37094	19761	11722	410626	3245832	625088	50460.1	93809	869142	50488	36439	1605286	175075	4714	2348	14318	1049189	294096	0.00131526	1580
130524	2012	Baixiang County	Xingtai City	Hebei	268	121	471675	95589	421150	15101	220054	74555	1041223	59301	254979	33504	41481	17647	8575	5591	190340	720891	537277	75786	21445	564640	15251	8344	659964	93376	936	739	21213	336695	48893	0.00131914	1150
130524	2013	Baixiang County	Xingtai City	Hebei	268	121	482620	96545	428303	37815	225755	72318	1093601	60511	272960	33008	106356	18900	9570	5656	172801	880848	612012	76686	22108	950849	8081	7872	700308	81675	969	959	30641	347800	26935	0.00144334	1150
130524	2014	Baixiang County	Xingtai City	Hebei	268	121	504270	97510	408728	22073	231850	70148	1089707	70875	276881	44348	116347	20400	10690	5950	175266	1020646	691758	76549	22901	975917	8744	7980	706674	78468	1374	953	20666	135277	28032	0.00130052	1310
130524	2015	Baixiang County	Xingtai City	Hebei	268	121	514550	98485	379713	29348	235095	70130	1102800	81345	288054	57907	118462	22200	11793	6252	211662	1208279	759273	75807	26038	992289	8815	8979	693871	85026	1515	1219	18599	136630	27163	0.00117756	1310
130524	2016	Baixiang County	Xingtai City	Hebei	268	121	520900	98799	400447	28294	238656	70790	1341952	77628	295828	51203	121544	24200	12901	6659	243508	1437302	839992	77144	19483	766080	9008	8015	673039	83912	1580	1487	10520	285211	28824	0.00196426	1480
130524	2017	Baixiang County	Xingtai City	Hebei	268	121	451990	100151	381009	27359	239309	69757	1372107	85236	187998	59851	79026	26502	14191	6843	239911	1569201	842688	70601.3	19233	794965	8757	7611	340474	88437	1808	1535	12102	304344	43943	0.00125969	1480
130524	2018	Baixiang County	Xingtai City	Hebei	268	121	534105	101819	664370	27909	260936	117938	1298714	79955	171491	60499	37630	28940	15624	7315	279132	1876381	817407	79862	20964	814293	12150	7262	305036	95295	2084	2084	12909	406890	66292	0.00149426	1480
130524	2019	Baixiang County	Xingtai City	Hebei	268	121	540815	102053	641013	25254	259084	115346	1228380	91031	231848	62830	45570	31429	17202	7874	285465	2234938	735666	76136	22012	832943	11380	7270	301097	98922	2367	2237	12125	183194	73432	0.00114304	1680
130524	2020	Baixiang County	Xingtai City	Hebei	268	121	554030	87595	683631	38626	255855	109974	1263998	99074	246535	79416	38924	32843	18510	8067	326663	2450075	659894	84957	23993	938666	12065	6220	269806	100971	3003	2108	27129	390488	87210	0.00136789	1680
130524	2021	Baixiang County	Xingtai City	Hebei	268	121	533925	87066	250056	40559	140857	86754	1354167	101055	271508	76548	43747	35044	20416	9773	312522	2797116	703701	84778	23033	957439	30792	6344	271323	99416	2116	2006	12189	434368	85461	0.00238978	1680
130524	2022	Baixiang County	Xingtai City	Hebei	268	121	520645	88785	235716	40556	176308	97758	1403808	110150	302769	74344	33812	33507	17035	9142	372829	3123630	647405	65842	21421	976588	36029	6852	288286	101197	2242	2058	11678	539157	157357	0.00142188	1680
130525	2012	Longyao County	Xingtai City	Hebei	749	276	803765	229168	690625	45613	368587	129658	5804439	186160	182449	109512	34322	21939	9534	6633	222923	735856	656644	65114	49778	1824310	80703	27817	532278	129451	2465	2165	135005	613200	81705	0.00143077	1260
130525	2013	Longyao County	Xingtai City	Hebei	749	276	813890	230768	700477	76630	371280	128149	5950141	170789	172809	111180	89225	23700	10233	8172	254380	825110	748640	62966	53133	2121817	87609	26747	533149	124125	2699	2335	90000	741000	111800	0.00166427	1260
130525	2014	Longyao County	Xingtai City	Hebei	749	276	833180	232555	647777	63434	370754	126547	5901931	153225	202988	76742	91041	26900	11290	8572	199192	923312	850683	62627	52461	2172046	93693	26152	511473	127970	2831	2322	97077	839000	115383	0.0015146	1420
130525	2015	Longyao County	Xingtai City	Hebei	749	276	844260	233936	601664	64114	370943	125358	6000642	133382	216718	90890	90821	29200	12351	9141	301352	1103184	932859	62677	50465	2190326	96964	30069	515612	133108	2946	2516	57821	710400	98700	0.0014758	1420
130525	2016	Longyao County	Xingtai City	Hebei	749	274	842050	193564	582542	76293	372093	124882	6066464	119679	223457	74111	98000	31700	13438	9569	261812	1281587	757048	63627	30062.3	1893531	73884	14449	359135	137790	3088	3253	35200	753200	111500	0.00205477	1590
130525	2017	Longyao County	Xingtai City	Hebei	749	274	862455	193276	542522	80042	371762	124774	6398787	106594	256978	68559	101696	34403	14593	10069	194918	1461157	298878	68073.5	27649	1814398	73924	14435	364834	135250	4076	3747	35100	876000	142000	0.001341	1590
130525	2018	Longyao County	Xingtai City	Hebei	749	276	853585	197476	667649	65014	377487	153724	6264783	120909	220795	67094	50690	37190	15833	10311	245951	1704493	319800	62810	24884	1820127	47244	13447	378274	139446	4182	4182	42000	900000	192500	0.00143697	1590
130525	2019	Longyao County	Xingtai City	Hebei	749	276	854060	196976	727554	67233	380998	154179	6381838	132060	276296	70055	47562	40202	17211	10930	258643	1936285	319800	63190	25382	1811896	35500	13173	351548	151097	3923	4423	47000	904000	230000	0.00111249	1790
130525	2020	Longyao County	Xingtai City	Hebei	749	276	772605	155617	685319	59266	367107	135223	6678110	135354	346707	84973	46278	41971	18467	11690	306122	2283101	623823	68116	26905	1825521	37392	11265	353084	149240	3667	4495	39000	1027354	294031	0.00143373	1790
130525	2021	Longyao County	Xingtai City	Hebei	749	276	772740	160089	472405	63899	365380	136656	7581344	147536	290720	63433	42408	44909	20720	14971	306502	2565612	664611	64808	26367	2008073	57726	10251	357852	153559	4124	3540	37000	1042466	325601	0.0030936	1790
130525	2022	Longyao County	Xingtai City	Hebei	749	276	820645	158547	477245	65306	363885	152668	8015984	134258	356610	63082	46843	43998	19940	13593	325100	2940122	724426	63512	28740	1947831	56562	9636	348767	163381	5365	2543	34000	1062831	326219	0.00161698	1790
130526	2012	Ren County	Xingtai City	Hebei	431	134	730690	42928	193865	46217	192616	99442	6240992	157978	124447	96710	18351	29371	14692	7735	57836	939604	116722	33782.6	32336	454580	10205	25192	147185	63938	2157	1940	91844	389230	69790	0.00132373	1260
130526	2013	Ren County	Xingtai City	Hebei	431	134	312085	32938	15553	37612	16769	4960	1178631	146276	3437	95636	6418	27034	10993	5972	60149	948697	112053	949	32659	998	3415	23112	146221	51942	1597	1086	67120	359508	84445	0.00136292	1260
130526	2014	Ren County	Xingtai City	Hebei	431	134	322335	18603	14034	29497	16555	4635	1332164	116220	2918	83367	6612	29537	12172	6442	58345	913030	105330	1028	30699	1098	3205	23590	140680	53764	1624	1118	48020	369223	79412	0.00118365	1420
130526	2015	Ren County	Xingtai City	Hebei	431	134	320950	15329	13710	28832	15891	4334	1419987	107436	2822	56848	972	23797	12066	6577	129412	686086	201937	1141	39418	1141	3170	25620	150114	43890	1564	1189	50551	339019	82442	0.00119761	1420
130526	2016	Ren County	Xingtai City	Hebei	431	134	322790	15731	14726	26549	15135	4964	1526335	122914	3957	92037	8086	26177	13379	7045	132342	737739	223948	1076	37053	2183	3339	23850	178340	48764	1966	1905	44624	163584	50036	0.001931	1590
130526	2017	Ren County	Xingtai City	Hebei	431	134	401725	29454	14309	28744	15715	4806	1816041	117906	25460	73870	8756	28558	14903	7576	125345	801125	318345	1209	36928	8725	3527	22386	205613	54738	1755	1426	34840	397956	74526	0.001261	1590
130526	2018	Ren County	Xingtai City	Hebei	431	134	363975	23299	13340	27464	15651	4619	1786971	128303	26100	89255	30852	31071	15745	8057	137880	834214	321528	1274	37667	11174	4987	23317	203094	57898	1773	1415	28487	378050	116580	0.00118013	1590
130526	2019	Ren County	Xingtai City	Hebei	431	134	393635	13146	14223	27628	15282	4436	1984207	131740	15681	98360	46803	34085	17066	8693	176191	851611	350466	5888	34654	11287	5037	21598	208442	62411	1642	1364	29033	393184	126406	0.00111325	1790
130526	2020	Ren County	Xingtai City	Hebei	431	134	590790	11097	15293	72614	17585	4286	2063089	145056	15948	102049	9735	35687	16947	9189	174429	1.077e+06	187145	6269	32575	12280	5419	18006	194862	66416	2787	1385	81123	584562	159666	0.00133746	1790
130526	2021	Ren County	Xingtai City	Hebei	431	134	684470	79257	244779	63586	149133	93012	1620369	153759	8207	99772	9393	37757	19031	10093	220345	1.23461e+06	199007	8748.53	30620	11298	13286	17646	233076	67240	3982	2359	33890	754039	196372	0.002662	1790
130526	2022	Ren County	Xingtai City	Hebei	431	134	780010	66594	229840	66006	129252	98206	6236928	155297	329266	95104	25666	45029	19952	14380	231362	1.24639e+06	189057	42612.4	33682	12089	33596	16234	231667	71032	5142	2254	35950	843185	222528	0.00147	1790
130527	2012	Nanhe County	Xingtai City	Hebei	405	218	590675	43442	204535	46686	140751	89309	6240992	209157	124447	134605	17539	29371	14699	7651	58115	438822	136384	33681.1	16854	374590	20013	15894	177014	63602	2073	1920	89572	400455	69521	0.00139	1260
130527	2013	Nanhe County	Xingtai City	Hebei	405	218	314735	15747	15553	36344	15610	4960	1178631	222507	3437	132393	6743	27059	11079	5972	60440	456518	140476	949	17865	998	22417	16386	165870	43641	1718	1086	67825	363932	80925	0.00117928	1260
130527	2014	Nanhe County	Xingtai City	Hebei	405	218	310975	16155	14034	29637	15399	4635	1332164	125379	2918	88022	6515	28811	12010	6442	60440	482719	147500	1028	18937	1098	23679	16392	178577	50711	1729	1118	67609	366972	84344	0.00108946	1420
130527	2015	Nanhe County	Xingtai City	Hebei	405	218	244235	16028	13710	26310	10125	4334	1419987	133078	2822	78274	8821	28110	12004	6577	126505	637799	269342	1141	19126	1141	24055	17554	167410	27429	1214	1189	37959	150707	41424	0.00131918	1420
130527	2016	Nanhe County	Xingtai City	Hebei	405	218	244885	17016	14726	26144	10506	4964	1526335	137195	3957	86977	6757	30780	13336	7045	136582	628382	294958	1076	18743	2183	25862	16421	152078	28830	1345	1905	35320	151415	41239	0.00149779	1590
130527	2017	Nanhe County	Xingtai City	Hebei	405	209	284345	15042	14309	26593	10515	4806	1816041	129612	25460	79952	16815	33705	14777	7576	155699	663826	277261	1209	18181	8725	6125	12785	134046	29588	1415	1426	25799	161166	43886	0.00122412	1590
130527	2018	Nanhe County	Xingtai City	Hebei	405	209	323035	20703	13340	26669	29202	4619	1786971	137351	26100	86098	11430	36739	16249	8057	195704	766260	293897	1274	17999	11174	30233	14701	135360	31897	1338	1415	38739	173930	58952	0.00109814	1590
130527	2019	Nanhe County	Xingtai City	Hebei	405	209	312875	19355	14223	26207	28489	4436	1984207	146077	15681	100141	16369	39972	17032	8693	216690	946376	296836	5888	18359	11287	34728	13247	140837	31840	1318	1364	33229	167650	78934	0.00126516	1790
130527	2020	Nanhe County	Xingtai City	Hebei	405	209	390005	13096	15293	27237	22457	4286	2063089	149646	15948	103717	18422	41651	17039	9189	276123	1.04457e+06	192064	6269	16890	12280	37293	12044	139102	36920	2922	1385	29858	355157	92173	0.0014007	1790
130527	2021	Nanhe County	Xingtai City	Hebei	405	209	539479	75788	241958	35996	134069	89916	2336725	146653	15556	129395	13339	44442	21924	13054	241665	1.08622e+06	209346	10913.3	16721	11666	30931	11803	138071	43100	2699	1859	41745	424550	100505	0.00141257	1790
130527	2022	Nanhe County	Xingtai City	Hebei	405	209	694972	34059	214826	41288	115622	95838	6236928	139320	329266	131990	18105	45024	19952	14347	248915	1.185e+06	215626	41189.4	16888	11549	26491	11449	146633	68583	4680	2264	33991	604088	199798	0.00116947	1790
130528	2012	Ningjin County	Xingtai City	Hebei	1032	346	344745	97199	324560	23283	165229	52847	1233983	131808	100398	88268	37766	19074	8492	5919	88460	255793	216537	41900	20425	390135	14238	15479	578414	37059	1552	1298	40519	138415	27414	0.00136	1260
130528	2013	Ningjin County	Xingtai City	Hebei	1032	346	352895	105629	328069	28479	165262	53001	1249233	144844	97725	87394	25510	19800	8500	6767	102043	312502	246441	39842	26229	325927	8691	16124	563728	33550	1672	1323	46222	140385	22987	0.00143	1260
130528	2014	Ningjin County	Xingtai City	Hebei	1032	333	354320	109993	338653	33186	165682	53868	1217505	101230	114521	65105	25269	21200	9507	7137	130836	360390	279292	36345	23210	338515	9222	15900	516646	34581	1738	1364	43683	146980	26741	0.001237	1420
130528	2015	Ningjin County	Xingtai City	Hebei	1032	333	361490	111184	350841	34002	167052	53881	1202718	91959	114242	69173	23336	23200	10430	7606	129656	34221	306830	34760	21094	346312	9406	17391	507144	34803	1652	1418	34947	176376	29415	0.001244	1420
130528	2016	Ningjin County	Xingtai City	Hebei	1032	315	362485	111091	382158	36276	168732	54324	1304214	102702	109209	58189	25028	25300	11525	7772	152253	528078	341290	31890	23036	346885	11533	14842	493099	36548	1629	1688	33200	177475	30885	0.001931	1590
130528	2017	Ningjin County	Xingtai City	Hebei	1111	333	333005	112576	407671	35067	170243	54450	1469101	94952	129183	72639	18098	27500	12631	8332	153913	617100	324332	30005.4	25952	348766	12314	14102	458321	38254	2055	1957	29200	182467	32883	0.001237	1590
130528	2018	Ningjin County	Xingtai City	Hebei	1111	333	361755	115603	528322	35582	171759	67566	1617262	103184	137784	69868	28258	29920	14160	8785	189595	744234	308115	30814	24914	359573	13892	13874	452738	40007	2173	2173	27100	183568	37883	0.001291	1590
130528	2019	Ningjin County	Xingtai City	Hebei	1111	322	363270	116550	482549	36342	171766	66957	1639863	117971	124235	75677	32793	32762	15859	9012	225631	873629	298872	28515	24665	361664	14372	13673	471904	41538	2020	2330	22100	186700	39680	0.001125	1790
130528	2020	Ningjin County	Xingtai City	Hebei	1111	322	546954	105885	475835	44722	221393	64954	1698186	125192	130263	75637	32634	31457	11496	9584	253225	829948	310827	31513	26392	386235	15376	12174	488688	50598	2254	2120	52651	607174	163657	0.001384	1790
130528	2021	Ningjin County	Xingtai City	Hebei	1111	322	544620	26477	347949	63293	221110	117962	6236928	132704	149735	78753	15209	54387	29254	17117	268418	829948	289069	35121	24545	417134	16316	13391	495901	68074	4502	2244	33709	765972	196635	0.002601	1790
130528	2022	Ningjin County	Xingtai City	Hebei	1111	322	749188	44973	332948	66539	261043	109682	6236928	119434	329266	82318	31326	45029	19926	14347	268418	904643	315085	34395	24054	454676	16672	13659	517160	70221	4778	2254	32506	904410	305180	0.001416	1790
130529	2012	Julu County	Xingtai City	Hebei	631	255	212620	46806	182605	7174	86437	62295	570503	228206	78194	99797	47704	15947	4530	3298	108083	247753	223000	30440	53372	764075	13054	26198	416404	36522	668	642	25838	107000	18285	0.00165732	1040
130529	2013	Julu County	Xingtai City	Hebei	631	255	224800	46953	183332	16878	86904	60341	618983	228206	94008	101317	36906	15800	5450	3978	114958	279425	254220	31539	58651	251215	12765	23816	414586	33885	701	669	27000	118605	20055	0.00148074	1040
130529	2014	Julu County	Xingtai City	Hebei	631	255	222060	47161	177738	13293	86865	59915	612517	218026	104990	154256	40839	17500	6233	4193	130828	385348	287599	31370	58218	253175	13655	28122	409628	34450	702	680	26719	123122	20655	0.00119543	1210
130529	2015	Julu County	Xingtai City	Hebei	631	254	223635	47256	170760	13630	87026	58966	601438	190383	110992	135763	37633	19400	6950	4492	169558	529280	316532	31287	52067	257272	13710	31451	427076	34877	716	699	26533	125318	22337	0.00148851	1210
130529	2016	Julu County	Xingtai City	Hebei	631	246	223920	53535	177100	13178	88630	59385	608155	213550	99059	171109	37314	21400	7756	4801	179338	648216	351132	31241	49725	241453	13765	27942	433317	36474	773	877	26328	127325	22428	0.00205867	1380
130529	2017	Julu County	Xingtai City	Hebei	631	246	211635	50814	167394	13297	83088	54185	677771	185952	77885	119580	27698	23193	8430	5121	175525	770086	377613	31239.5	46302	246674	13985	25628	410928	37511	1103	1022	26287	129441	22537	0.00139706	1380
130529	2018	Julu County	Xingtai City	Hebei	631	246	222890	55685	147673	13068	83229	47389	576327	167934	68168	93601	51213	25280	9484	5270	161483	916409	347404	30677	45839	254114	13459	22252	391853	38802	1138	1138	26236	131568	22879	0.00134361	1380
130529	2019	Julu County	Xingtai City	Hebei	631	246	222125	56569	141089	12784	83809	46961	493337	175935	87021	111750	51315	27808	10670	5611	265887	1080872	323086	30655	42172	266564	13448	21775	399922	40547	1149	1092	10851	166647	53100	0.0011622	1680
130529	2020	Julu County	Xingtai City	Hebei	631	246	203470	36939	115015	18377	74036	38163	516870	198052	95145	159481	42642	29143	11513	5760	275718	1241129	301741	32854	42594	287812	14280	18452	405035	41419	1143	1119	12014	152259	45002	0.00172872	1680
130529	2021	Julu County	Xingtai City	Hebei	631	246	210170	14919	136776	17812	79373	47438	564756	196071	100103	132768	41414	30950	12572	6481	254735	1419241	322375	35055	45576	302203	14597	19744	399423	41944	1143	1620	11880	153808	34414	0.00264795	1680
130529	2022	Julu County	Xingtai City	Hebei	631	246	200355	24272	131878	17561	78751	48066	591955	198032	108974	132768	39450	30702	15168	8270	290370	1664606	293361	34332	44209	326379	16769	19349	369789	42339	1101	1548	11079	153510	35989	0.00158329	1680
130530	2012	Xinhe County	Xingtai City	Hebei	366	169	284910	61968	243900	18487	119969	64014	834645	302908	82925	180668	50893	17788	6420	4816	181406	572964	548668	55569	55282	1184300	12850	27508	761535	42005	971	617	47500	142100	27341	0.00156376	1150
130530	2013	Xinhe County	Xingtai City	Hebei	366	169	294195	62727	241365	16838	121431	63632	834900	318851	92855	179769	32461	18900	7275	4738	198879	680774	624439	47651	57122	264396	14858	28359	756253	34332	1143	843	42100	142240	27592	0.001455	1150
130530	2014	Xinhe County	Xingtai City	Hebei	366	169	291990	62775	220641	17085	123646	60383	655949	243317	101063	179566	36013	19000	8162	4960	232386	803783	706428	47725	56506	269734	14926	28369	758909	35379	1195	879	43000	148900	35900	0.00127641	1310
130530	2015	Xinhe County	Xingtai City	Hebei	366	169	293020	62922	213284	16833	124236	58758	678329	207063	112666	139154	38613	20800	9019	5349	290904	988997	772550	48253	56145	273807	14990	31424	759239	36705	1086	881	41000	149100	36300	0.00139564	1310
130530	2016	Xinhe County	Xingtai City	Hebei	366	169	304540	63494	197302	16524	124605	58688	696402	199555	114009	151524	38999	22900	9984	5666	361707	1203920	858542	48592	59831	258158	15000	29725	766181	34344	1106	1093	36900	149211	36702	0.00203778	1480
130530	2017	Xinhe County	Xingtai City	Hebei	366	169	283695	63534	186183	16313	125166	57034	770457	218572	111079	180246	27753	25080	10982	6115	381406	1434000	723308	48260.8	61744	261101	15200	30270	754483	41795	1227	1133	27150	168219	39216	0.00130398	1480
130530	2018	Xinhe County	Xingtai City	Hebei	366	169	304205	64734	170015	14459	132755	55454	740894	248846	101111	213116	32927	27462	12333	6514	432789	1742549	650977	48373	67301	270229	14387	39318	678903	40614	1324	1324	26300	170238	39725	0.0012745	1480
130530	2019	Xinhe County	Xingtai City	Hebei	366	169	300370	66254	155437	14604	133235	54771	731254	269015	140837	205421	31583	30373	13986	6995	516973	2083995	618428	49835	74031	278335	15201	40409	712624	45318	1344	1309	21040	170123	39810	0.00114581	1680
130530	2020	Xinhe County	Xingtai City	Hebei	366	169	284745	53478	130381	18791	102942	48861	710376	280694	152368	209393	32918	31649	15147	7486	587733	2459476	637925	52728	81434	312573	16374	35141	726191	46635	1397	1394	23422	215583	55523	0.00161304	1680
130530	2021	Xinhe County	Xingtai City	Hebei	366	169	301510	36191	144660	19148	99009	48741	752589	272273	146118	211169	23931	33421	16525	8770	531449	2887957	675808	64185.5	74919	306322	16492	35844	711865	47461	1358	1558	15000	235886	62968	0.00269444	1680
130530	2022	Xinhe County	Xingtai City	Hebei	366	169	282450	37449	142882	18221	100169	47963	755172	255937	165031	212434	25481	31450	15246	8069	604993	3349520	709598	37100.3	70424	321638	15882	32260	730915	48006	1413	1558	22017	240957	62101	0.00151713	1680
130531	2012	Guangzong County	Xingtai City	Hebei	504	213	202255	44208	184970	7727	86695	45596	250146	250464	69460	175843	39444	15431	6790	4858	114591	438961	410254	32937	45289	934510	20768	46206	698639	26508	392	431	17332	106737	15980	0.00160015	1150
130531	2013	Guangzong County	Xingtai City	Hebei	504	196	203790	44852	180117	9161	87538	45551	276873	236287	82070	162067	16816	16500	7827	5437	139378	487275	467320	32029	46773	313931	30613	48638	702792	24044	461	480	13291	108473	14878	0.00129022	1150
130531	2014	Guangzong County	Xingtai City	Hebei	504	196	200695	45038	188357	16535	89732	45960	301306	215467	89975	138311	18134	16800	8762	5805	171027	580924	531016	32411	46968	347302	33674	49562	702756	25047	750	557	13291	116129	15734	0.000945206	1310
130531	2015	Guangzong County	Xingtai City	Hebei	504	196	201890	45511	162707	16588	90153	37261	339306	235454	106314	150921	33112	18500	9691	6262	190694	747614	583586	31884	47790	356192	34589	54539	734177	25064	714	424	13300	117165	18111	0.00119917	1310
130531	2016	Guangzong County	Xingtai City	Hebei	504	196	214950	45870	151226	12965	90302	36281	373194	247213	119452	168558	31000	20500	10805	6339	211531	846000	649129	31839	47493	349810	36242	49895	744663	26970	714	722	10125	125134	25092	0.0018301	1480
130531	2017	Guangzong County	Xingtai City	Hebei	504	196	200370	46490	161627	13343	91633	36421	370401	217374	81947	132418	20960	22597	11886	6746	184892	1021959	465740	33545.3	51408	356026	40800	47389	703993	27217	830	738	8602	131911	31480	0.00123519	1480
130531	2018	Guangzong County	Xingtai City	Hebei	504	196	212515	47154	161753	12888	91698	36619	416111	237544	84281	110667	35290	24857	13336	7160	227099	1191107	484370	33187	56035	375891	31343	44212	709294	27302	935	935	8349	159340	38491	0.00117579	1480
130531	2019	Guangzong County	Xingtai City	Hebei	504	196	212925	47357	158163	12723	92097	36433	454955	249906	97327	171833	48582	27716	14963	7651	252282	1445025	484370	33308	60518	397791	36636	45910	705282	27382	923	1015	8296	159870	38876	0.00103797	1680
130531	2020	Guangzong County	Xingtai City	Hebei	504	196	182120	32819	133535	12855	81207	38258	474450	258785	103754	161225	46467	29407	16280	8204	310510	1673026	502288	35570	58702	423563	38701	39154	723492	24503	1063	933	6520	139298	34030	0.00154035	1680
130531	2021	Guangzong County	Xingtai City	Hebei	504	196	191345	29543	131652	12177	81077	45653	538714	251021	124097	116964	36701	31642	18038	9933	292970	1983532	530609	42395	64572	423563	28858	37979	693139	27106	1063	1568	6950	112137	28889	0.00227183	1680
130531	2022	Guangzong County	Xingtai City	Hebei	504	196	193430	29846	132039	18159	77964	48452	562697	261062	134878	117808	26761	30775	14734	7857	285410	2243374	504079	33539	60698	415092	28370	34181	676454	26323	1063	1622	6970	140638	33213	0.00131378	1680
130532	2012	Pingxiang County	Xingtai City	Hebei	406	246	530620	115720	490845	17018	224357	82837	897172	116370	207493	73796	46615	17891	7690	5155	482737	2658089	1073870	101211	50333	2073880	131168	20716	1004752	56051	1149	1119	64836	321000	45244	0.00150113	1150
130532	2013	Pingxiang County	Xingtai City	Hebei	406	232	542890	116840	494628	38150	224964	82849	949054	127879	235990	78927	55060	17900	7791	6523	418374	3040098	1221098	93794	53835	926897	241433	18833	989758	49505	1273	1165	64336	322000	38000	0.00134502	1150
130532	2014	Pingxiang County	Xingtai City	Hebei	406	232	552895	118103	466916	31932	225505	80983	907339	121175	249819	78312	70634	18700	8732	6726	508512	3182005	1383907	94056	52685	946142	253504	18382	1000252	53834	1343	1191	64536	323000	39000	0.00109757	1310
130532	2015	Pingxiang County	Xingtai City	Hebei	406	232	563840	119699	500992	30588	225872	81280	905752	136108	252681	111270	73843	20400	9510	7135	624009	3716964	1517592	93801	48386	957203	253507	20673	1002779	56753	1343	1189	64486	354000	40000	0.00117106	1310
130532	2016	Pingxiang County	Xingtai City	Hebei	406	227	560530	121036	468579	38436	225669	80672	970430	152774	243566	112112	75797	22300	10423	7294	544029	4065887	1673009	95172	47577	814539	259800	18060	1016886	57210	1494	1619	64280	355100	41500	0.00192311	1480
130532	2017	Pingxiang County	Xingtai City	Hebei	406	227	520060	122311	496569	45123	226733	81029	1000460	158922	216691	109140	56664	24317	11412	7876	632276	4479373	2.01392e+06	94989.5	48552	835628	259812	18034	769405	61766	1695	2035	63820	366120	43200	0.00127402	1480
130532	2018	Pingxiang County	Xingtai City	Hebei	406	227	572165	124471	661394	32611	261853	111560	1032363	179560	225574	95605	43928	26554	12690	8397	658388	5146456	2195169	92542	52436	986042	65855	15894	769033	65241	2028	2028	63520	367120	45300	0.00116841	1480
130532	2019	Pingxiang County	Xingtai City	Hebei	406	227	570235	125490	642665	43053	263693	111256	1040050	188407	242610	107277	48389	29342	14200	8625	718744	5719688	2019555	92327	57680	1035358	72480	13560	647557	68485	2074	1974	63020	441000	130400	0.00108161	1680
130532	2020	Pingxiang County	Xingtai City	Hebei	406	227	542225	100469	551915	45203	253606	98427	1124379	201054	264573	122276	46564	31073	15464	9190	775873	6486390	1293443	98575	52489	1085651	76708	11865	743263	69946	2220	2121	61230	645534	165219	0.00152684	1680
130532	2021	Pingxiang County	Xingtai City	Hebei	406	227	540520	99702	343943	64118	262820	113796	1224494	215128	277941	134202	39996	33062	17057	8681	788852	7334763	1367666	116470	54589	1031368	59290	12221	737224	72798	2281	1973	30000	766014	206733	0.00242428	1680
130532	2022	Pingxiang County	Xingtai City	Hebei	406	227	521435	103771	318904	66123	246061	108570	1275258	225884	298883	137788	42961	32951	15833	8367	664414	8127433	1436049	37873.9	58956	979800	57172	10999	728573	74595	2739	2210	8997	745655	218362	0.00134562	1680
130533	2012	Wei County	Xingtai City	Hebei	994	522	364680	73995	310360	13166	152217	58513	337783	1885	97830	21158	30992	15830	6674	5064	991408	5775972	2721720	57917	2335	44920	8233	209	320049	48258	814	521	31500	196500	25187	0.001469	1150
130533	2013	Wei County	Xingtai City	Hebei	994	522	374660	74436	311892	25487	152451	57728	373319	1848	111825	1821	20776	17100	7368	5517	870784	4253831	1976756	54650	2484.53	577310	1212	201	333972	39481	888	596	31900	199000	25000	0.001436	1150
130533	2014	Wei County	Xingtai City	Hebei	994	522	370350	74626	342661	33993	156370	59897	424950	1938	116422	1778	23957	17900	8274	5856	871250	4129568	2004890	54828	2493	595998	1340	227	339072	40454	838	688	33000	235710	39810	0.001211	1310
130533	2015	Wei County	Xingtai City	Hebei	1012	522	383080	75436	323610	34758	157376	59724	446365	1767	119641	1438	22668	19700	9134	6191	90712	2280831	1011400	54879	4867.16	609351	1431	242	373661	41147	834	664	21953	227345	43130	0.001292	1310
130533	2016	Wei County	Xingtai City	Hebei	1012	519	382640	75600	355175	35504	160118	59797	509447	1878	119440	1657	22119	21600	10112	6539	110387	2592636	1129200	57342	5174	465465	613	261	397128	42728	870	868	17560	237710	51130	0.001923	1480
130533	2017	Wei County	Xingtai City	Hebei	1012	519	340825	76678	338535	34828	161210	59321	503633	2055	107146	1635	18905	23606	11123	6997	154952	3742116	935240	55678.7	10549.6	517148	658	222	273737	44232	1105	1161	16812	260618	53852	0.001307	1480
130533	2018	Wei County	Xingtai City	Hebei	1012	519	393370	57859	271179	35193	124758	48354	545364	1936	111303	1816	36590	25920	12524	7552	154952	3506230	972650	55611	10655	534038	692	200	257266	42795	1132	1132	10261	280813	61621	0.001342	1480
130533	2019	Wei County	Xingtai City	Hebei	1012	519	391135	58234	281138	34831	125225	48429	600470	1667	124133	1566	37201	28849	14227	7754	142556	3486970	982376	55067	10975	551584	3936	1635	300390	49261	1295	1114	10261	296313	74378	0.001097	1680
130533	2020	Wei County	Xingtai City	Hebei	1012	519	364900	71270	249233	35364	135909	38989	643666	1869	141542	1709	31659	30695	15536	8145	243123	3344988	666532	58989	11853	587423	4167	1351	323750	51207	1550	1017	10300	306292	81196	0.001521	1680
130533	2021	Wei County	Xingtai City	Hebei	1012	519	373350	53679	239664	34568	151046	87296	719183	1738	163767	21122	18678	33151	17245	8561	174990	3531680	775581	79958.1	11379	563926	14569	1229	354563	52144	1610	1768	11002	393207	90260	0.002491	1680
130533	2022	Wei County	Xingtai City	Hebei	1012	519	370185	53765	239992	28139	155532	72402	742695	1773	178302	20278	29076	32106	14784	8063	178490	5933105	814360	36333.3	10241	530090	12512	1229	335381	53221	1463	1594	10302	352390	85022	0.001371	1680
130534	2012	Qinghe County	Xingtai City	Hebei	500	305	364885	81444	341630	11049	163700	78924	360518	1774	132543	21136	28831	16626	7298	5183	991408	5812726	2809628	54671	2590	11560	8581	221	492949	47906	588	591	28851	182476	24351	0.001449	1150
130534	2013	Qinghe County	Xingtai City	Hebei	500	305	374695	81891	337039	26605	164770	79169	406118	1848	160335	1821	33340	18800	8759	4917	870784	4299494	1983100	54254	2490.8	565534	1212	201	510900	43389	777	574	29156	248532	61521	0.001439	1150
130534	2014	Qinghe County	Xingtai City	Hebei	500	305	380530	82381	350644	34712	167758	80325	478522	1938	162504	1778	37186	20400	9937	5065	871250	4106249	2005269	55193	2533	537481	1340	227	547544	44969	845	751	31780	293092	79977	0.001228	1310
130534	2015	Qinghe County	Xingtai City	Hebei	500	305	383005	82792	378108	39597	168896	80807	528672	1767	188331	1438	38122	22500	11030	5469	98840	2325765	686600	55083	2321	527364	1431	242	575480	46486	925	784	32126	325460	98867	0.001259	1310
130534	2016	Qinghe County	Xingtai City	Hebei	500	305	392700	83351	398836	40363	171092	81857	567565	1878	191275	1657	39846	24500	12078	5302	109920	3219786	747100	55344	2553	492008	613	261	594195	48496	1167	1110	26634	381797	65824	0.001828	1480
130534	2017	Qinghe County	Xingtai City	Hebei	500	305	341940	83776	384032	34860	171957	80885	626275	2055	189877	1635	28068	26774	13249	5630	112946	3805333	1.05987e+06	57438.6	12032.3	492012	658	222	454649	50760	1237	1236	18626	295296	67505	0.001293	1480
130534	2018	Qinghe County	Xingtai City	Hebei	501	305	401695	87154	348228	37700	175816	80611	678290	1936	212922	1816	42123	29264	14826	5791	113676	2499174	1006873	56514	12995	507291	692	200	435278	55031	1306	1306	15450	316678	92445	0.00144	1480
130534	2019	Qinghe County	Xingtai City	Hebei	501	305	404385	87576	320804	35514	176452	79945	770920	1667	212830	1566	59293	32249	16650	6090	118223	3792716	956529	56928	11825	508049	3936	1635	507984	57782	1240	1222	16930	311413	83273	0.001098	1680
130534	2020	Qinghe County	Xingtai City	Hebei	501	305	391890	72889	319106	38107	164534	70503	838224	1869	239808	1709	51972	33990	18082	6524	141155	3636015	576633	62275	11116	573308	4167	1351	508012	59702	1355	1249	16879	395020	104584	0.001496	1680
130534	2021	Qinghe County	Xingtai City	Hebei	501	305	392150	53142	210126	28169	151430	70026	922153	2037	269119	22808	40769	36369	19981	10246	97183	3835129	524539	67463	10116	538910	11656	1419	488960	52531	1577	1653	16812	381361	87086	0.002366	1680
130534	2022	Qinghe County	Xingtai City	Hebei	501	305	381405	53060	192670	19751	151853	69522	957460	1854	279802	24377	45917	32413	15210	8001	94268	5932345	514048	35506.7	9104	576634	13462	1518	495753	54018	1934	1939	12034	300097	67678	0.001369	1680
130535	2012	Linxi County	Xingtai City	Hebei	542	299	763960	167147	674160	40660	338812	169134	1540006	98227	279734	68204	59457	18554	8233	5677	127201	854949	69470	130389	26192	314180	49319	11921	973986	71574	1276	1176	110415	503671	67807	0.00186132	1150
130535	2013	Linxi County	Xingtai City	Hebei	542	299	781980	168876	673230	42145	339565	169373	1657106	106768	299879	66217	72483	18500	9294	4838	133766	982211	78878	120610	25185	1088869	17225	13100	935397	75622	2522	1329	86733	452396	65350	0.00138535	1150
130535	2014	Linxi County	Xingtai City	Hebei	542	299	791595	169714	689002	43709	346769	172907	1729749	71365	316760	51938	80304	19600	10331	5112	158441	1067010	88765	120884	20714	1102229	18277	13325	955916	78097	2597	1727	74815	473347	79564	0.00101623	1310
130535	2015	Linxi County	Xingtai City	Hebei	542	299	804665	171740	650954	43314	346287	171741	1957055	65153	337067	34145	80764	21500	11323	5381	172113	1159399	103326	122306	20723	1102945	18795	14749	982050	87976	2577	1735	72134	454969	76816	0.00130201	1310
130535	2016	Linxi County	Xingtai City	Hebei	542	299	814310	178960	621224	56589	347344	171304	2650278	62845	273538	35990	77700	23400	12320	5550	218049	1322051	114202	121387	21997	967110	19279	12893	788431	95966	3190	2658	62703	492894	133993	0.00193223	1480
130535	2017	Linxi County	Xingtai City	Hebei	542	297	793550	193590	639476	56606	368230	183294	2879179	67240	296491	42942	55809	25384	13405	5882	247098	1479384	491185	143701	20974	1144854	19351	12817	778866	101080	3233	2811	42442	506702	124050	0.001348	1480
130535	2018	Linxi County	Xingtai City	Hebei	542	299	860345	198546	697650	56837	349095	187310	2508174	73549	265146	45495	45415	27567	14813	6184	234743	1614885	451890	134080	20764	1180340	21183	12413	723305	96158	3718	3718	36525	539788	145814	0.00120984	1480
130535	2019	Linxi County	Xingtai City	Hebei	542	299	873265	204462	682327	57033	348052	187048	2444924	64168	299777	34100	43358	30158	16472	6547	335919	1755158	406701	134499	22840	1200474	21267	12131	548154	118058	3890	4038	31238	558276	162670	0.00103756	1680
130535	2020	Linxi County	Xingtai City	Hebei	542	299	784165	155249	673098	59815	354413	165748	2565274	70484	316269	48535	47898	31485	17757	6883	340589	3678391	920219	140519	20556	1225532	22609	10449	514504	134728	4526	4419	30843	919568	297494	0.001606	1680
130535	2021	Linxi County	Xingtai City	Hebei	542	299	801985	159413	483664	67919	357681	152836	2936340	74713	334720	76532	63171	33280	19337	11536	1089231	6042925	2480708	151801	20350	1102979	49947	10867	591091	142506	4215	3372	32635	989212	316478	0.00225784	1680
130535	2022	Linxi County	Xingtai City	Hebei	542	299	821795	158517	466809	65321	361338	162730	3300174	70230	383647	80622	59875	42581	19951	12238	1078648	5933105	2257444	37724.6	19332	1047830	48152	10541	583495	145544	4895	2486	31779	1062895	322441	0.00135693	1680
130581	2012	Nangong City	Xingtai City	Hebei	861	440	413575	107058	382975	11861	195125	117252	455086	74685	117817	49740	34425	15996	4492	3319	86694	469614	166877	63048	24469	242800	19039	8150	351456	56715	1176	749	69188	204282	28766	0.00156135	1040
130581	2013	Nangong City	Xingtai City	Hebei	861	440	412235	108114	378732	27332	198691	117448	499935	79452	150836	52358	24078	16500	5062	2985	86303	544888	189172	61544	21347	654584	5357	8670	362988	44171	1127	758	41892	222959	36794	0.00141489	1040
130581	2014	Nangong City	Xingtai City	Hebei	861	440	423940	108939	395662	21070	199984	117568	518846	76225	161057	57827	26722	17700	5693	3149	81523	606180	212927	62158	21738	665984	5408	8708	379307	46836	1358	869	34188	227413	36911	0.00118613	1210
130581	2015	Nangong City	Xingtai City	Hebei	861	440	422100	116005	380410	19401	206591	115591	602320	86201	194614	60354	23890	19500	6211	3387	106816	660082	232573	62254	21636	688502	5391	9263	400909	48662	1310	865	33261	259038	30793	0.00117882	1210
130581	2016	Nangong City	Xingtai City	Hebei	861	440	432240	117165	396299	20798	208722	115902	643158	78003	201673	53592	29067	21400	6794	3477	124700	751425	257911	65508	21373	439932	5560	8722	401248	50888	1673	1410	23572	262847	37521	0.00201241	1380
130581	2017	Nangong City	Xingtai City	Hebei	861	440	390535	117585	387047	20979	211054	115815	759608	73516	277009	46129	21363	23530	7460	3716	138373	828061	313320	57821.9	22090	440075	5577	8529	385636	53858	1604	1424	20383	263370	38720	0.00134485	1380
130581	2018	Nangong City	Xingtai City	Hebei	861	440	434770	102779	398029	19732	182674	122928	779542	79068	283363	42646	52425	25695	8401	3977	163113	949190	288254	58692	22090	454190	6037	7935	402400	59273	2064	2064	19830	287139	40189	0.001148	1380
130581	2019	Nangong City	Xingtai City	Hebei	861	440	430175	105817	437084	27717	186643	124238	981509	85819	302394	65042	56786	28342	9460	4188	184251	1047604	276724	57502	20102	476881	6127	7798	423429	61786	2071	1952	12710	314764	78504	0.00108697	1680
130581	2020	Nangong City	Xingtai City	Hebei	861	440	392835	79911	396348	39554	229241	122611	1031431	88967	320217	58717	50742	30099	10349	4495	194121	1182622	239086	61387	19499	509629	6681	6404	481240	65592	2204	2125	7324	424650	101966	0.00159745	1680
130581	2021	Nangong City	Xingtai City	Hebei	861	440	411700	79221	242594	36116	164600	101676	1138318	94305	354720	54906	51135	32296	11446	5585	184215	1325924	251133	68858	17549	489244	18205	5892	417152	68006	1979	1896	11565	467806	91903	0.00245091	1680
130581	2022	Nangong City	Xingtai City	Hebei	861	440	413125	66278	246130	37109	163808	82732	1141060	93362	333332	55096	51294	32927	16075	8276	181759	1521511	261178	42092.4	19304	494136	15506	5715	401441	68975	2318	2159	14354	495781	123575	0.00141101	1680
130582	2012	shahe	Xingtai City	Hebei	859	242	174925	44485	161815	6037	71437	41942	222964	102388	52820	58126	34707	15169	4694	3226	85638	623743	250402	36750	28662	262160	8137	8223	367451	16883	567	420	29430	23900	11316	0.00181426	1150
130582	2013	shahe	Xingtai City	Hebei	859	242	180530	44526	155355	10024	71431	41936	236814	93080	57237	55623	11447	15900	4424	2687	75072	672139	285611	38061	30158	346651	8188	8062	379681	15659	567	416	29699	23811	10400	0.00142623	1150
130582	2014	shahe	Xingtai City	Hebei	859	242	180200	44627	159151	10115	71530	41994	246324	68847	77911	47636	13823	16500	5043	2844	99587	727415	320520	37913	29842	352408	9262	8228	371124	15593	646	398	29711	24502	11100	0.00105616	1310
130582	2015	shahe	Xingtai City	Hebei	859	242	181305	44626	152367	10093	71470	41934	284422	79131	95370	52657	15432	18000	5548	2919	124341	814293	348572	37987	29108	358477	9781	8696	388176	15493	645	395	29740	24536	11120	0.00117434	1310
130582	2016	shahe	Xingtai City	Hebei	859	242	184230	43861	148565	10112	71409	41903	316501	71320	90697	48487	16464	19900	6158	3149	156188	894899	384007	37892	32844.3	288309	10361	8602	390262	14783	631	505	26304	25690	21600	0.00192306	1480
130582	2017	shahe	Xingtai City	Hebei	859	242	181625	43855	136401	10121	71398	41854	344849	64835	84931	40286	15663	22037	6903	3290	155473	967050	409898	37902.6	29823	299185	10969	8293	383766	14978	631	553	26506	25870	21890	0.00132299	1480
130582	2018	shahe	Xingtai City	Hebei	859	242	181605	45304	153739	7804	72046	42988	370354	69411	88026	50111	36837	24483	8001	3509	178776	1060434	389403	37699	26841	309655	11727	7969	380458	15946	676	676	10941	101711	34626	0.0011296	1480
130582	2019	shahe	Xingtai City	Hebei	859	242	182055	46078	147167	8257	71965	42960	516212	77566	129477	51964	32124	26907	9105	3590	194836	1195266	389403	37739	24425	318926	12045	7612	399824	16714	573	605	10842	111669	39218	0.00104016	1680
130582	2020	shahe	Xingtai City	Hebei	859	242	164610	36944	146584	12333	77735	36853	562172	79683	151403	55394	28635	28683	9924	3797	252570	1430100	282517	41297	22471	339239	12834	6942	394240	17358	653	576	10670	132577	37678	0.00165611	1680
130582	2021	shahe	Xingtai City	Hebei	859	242	163795	30517	134367	12076	78109	45965	582281	74105	132458	54083	30429	31064	11055	6282	208966	1591809	293645	38837	24269	312100	10719	7289	383060	17230	624	1448	10949	122645	30373	0.00231129	1680
130582	2022	shahe	Xingtai City	Hebei	887	242	153290	30974	118672	11697	76451	37561	609204	66694	154069	57455	24929	30414	14858	7918	205271	1821169	278963	46334	24026	287132	16258	7435	378053	17229	774	1516	10067	126919	30605	0.00131132	1680
130602	2012	Competition Zone	Baoding City	Hebei	127	63	322055	73248	274766	6562	143329	64274	338452	118390	104298	67188	31428	15103	4795	3176	60260	235780	133973	42863	18046	315357	9623	13943	322332	38363	700	869	10820	116572	13212	0.00148677	1040
130602	2013	Competition Zone	Baoding City	Hebei	127	63	320615	73982	287409	16537	145799	62097	373744	112752	122294	64604	30678	16000	5113	3704	66720	270416	152092	40845	22932	291997	6522	14084	326930	28249	783	690	10804	123223	11320	0.00146468	1040
130602	2014	Competition Zone	Baoding City	Hebei	127	63	323010	74693	267906	14808	147636	61900	403054	120645	130728	47865	32283	17900	5760	3923	78426	303664	170526	41719	22490	292194	6675	13694	342776	34488	791	770	10500	119306	11580	0.00121406	1210
130602	2015	Competition Zone	Baoding City	Hebei	127	63	331640	75417	253179	15983	149408	61609	408599	63100	121702	38788	28327	19600	6411	4084	80540	359442	193203	40588	22898	300313	6733	15495	363066	36601	808	784	10230	99587	12332	0.00117797	1210
130602	2016	Competition Zone	Baoding City	Hebei	127	63	330100	76164	230326	16140	151023	60993	473417	72371	129800	41526	29916	21400	7104	4471	101210	424266	214752	38987	23082	215825	4949	13634	373251	36803	904	861	11322	116517	14305	0.00201932	1380
130602	2017	Competition Zone	Baoding City	Hebei	127	63	294465	76910	221251	14912	152547	60370	498148	66980	107276	43049	24629	23572	7978	4724	103586	462236	212899	35546.3	24410	222945	6765	13573	327579	37099	980	860	11684	119080	15106	0.00128724	1380
130602	2018	Competition Zone	Baoding City	Hebei	127	71	344670	74613	204770	16892	147252	54903	537718	68774	115094	44530	39535	26000	9127	4892	119170	538071	208641	36364	23434	230721	6825	12325	318590	37281	1140	1125	11865	122682	16032	0.00117694	1380
130602	2019	Competition Zone	Baoding City	Hebei	127	71	342795	75232	189456	16704	148557	54659	600841	74511	126802	44014	35719	28808	10323	5155	123468	624717	210727	36906	23668	236817	7720	12097	336574	40843	1077	1054	11937	138655	18355	0.00108533	1680
130602	2020	Competition Zone	Baoding City	Hebei	127	84	301030	56743	173482	39342	108805	45081	647092	78296	144562	49462	32863	30104	11200	5403	146872	729500	176995	39487	25798	251848	8380	10192	408363	42996	1123	959	9346	279647	70191	0.0015356	1680
130602	2021	Competition Zone	Baoding City	Hebei	127	84	312760	36753	182791	28963	136163	75633	699504	82994	145359	56532	24984	32121	12454	6314	139958	849043	186267	38663	25540	239256	18336	9275	349863	45624	1160	1357	9240	286895	74603	0.00240447	1680
130602	2022	Competition Zone	Baoding City	Hebei	127	84	304060	38169	169218	24880	131600	79548	702086	90463	103188	56284	24743	31191	14766	8006	138610	994019	175091	43272.8	27839	215330	14410	9368	351248	45694	1082	1515	8800	296983	75643	0.00140481	1680
130607	2012	Mancheng District	Baoding City	Hebei	630	183	340260	65994	291035	11110	138487	45972	370777	293159	93351	174732	38606	16010	4948	4079	106749	648188	375507	52985	59149	912050	34757	43466	803890	51521	971	685	29218	143675	23308	0.00137767	1040
130607	2013	Mancheng District	Baoding City	Hebei	630	183	340985	66322	289869	16921	140117	44455	415703	273980	111128	180137	24687	17400	5924	3314	119630	749801	421700	50451	57631	358589	48272	42614	776578	44787	1060	716	27688	146755	19024	0.00144469	1040
130607	2014	Mancheng District	Baoding City	Hebei	630	183	354440	66849	263472	27126	145708	42967	485247	176799	118165	139905	27957	17800	6772	3412	132673	829528	472507	51154	58010	373028	50283	43177	786788	46401	1051	735	26150	175500	26350	0.00130962	1210
130607	2015	Mancheng District	Baoding City	Hebei	630	183	361225	63479	240522	35179	138295	41287	543424	156696	131132	78111	26365	19500	7557	3673	164733	984342	516876	53764	57880	378921	62296	48489	812636	48905	1251	831	23760	191560	32886	0.00114452	1210
130607	2016	Mancheng District	Baoding City	Hebei	630	183	360135	68644	254949	35919	143082	41632	596327	152614	133699	91675	26606	21400	8305	3952	190629	1162831	568660	53702	57762	277908	62690	43783	815605	48829	1228	1225	12420	266800	51000	0.00206604	1380
130607	2017	Mancheng District	Baoding City	Hebei	658	183	313670	68941	231859	35455	143633	40254	651009	134555	130071	100318	20808	23387	9094	4048	185835	1281375	508422	49976.5	58977	296976	65072	41688	757012	48676	1271	1340	14528	268706	57500	0.00128021	1380
130607	2018	Mancheng District	Baoding City	Hebei	658	183	374730	63209	217637	38242	133130	36022	676249	141398	140486	104211	31473	25609	10176	4259	211743	1455729	538927	50325	60746	306830	41866	38956	744682	51267	1461	1461	16258	275698	64282	0.00122187	1380
130607	2019	Mancheng District	Baoding City	Hebei	658	183	370425	63595	213241	38458	135303	34286	873819	152042	157993	76515	32008	28426	11468	4505	225552	1649557	555095	51602	66821	314525	46441	38784	792536	51537	1376	1364	17693	317229	78919	0.00113974	1680
130607	2020	Mancheng District	Baoding City	Hebei	658	204	332135	69069	207035	40158	137395	34556	924773	166027	172916	103742	16870	30387	12512	4684	269214	1886609	423404	56610	71498	332761	49474	35611	834653	53025	1342	1508	12090	361793	126279	0.00142642	1680
130607	2021	Mancheng District	Baoding City	Hebei	658	204	350095	31156	178802	22124	135969	79726	1013622	182630	186104	132927	38614	32757	13776	7562	284459	2169458	446856	70183	69353	302813	38046	34543	814712	54491	1379	1568	16623	319012	72047	0.0024249	1680
130607	2022	Mancheng District	Baoding City	Hebei	658	204	343955	32716	175384	21596	136342	63213	1056697	175325	199558	133185	33296	33736	15918	8446	286247	2517871	460262	66936	71434	278588	37791	36961	890940	54974	1428	1509	16146	284622	67796	0.00144378	1680
130608	2012	Qingyuan District	Baoding City	Hebei	867	266	612760	142454	553550	13476	280476	159293	490333	130379	222756	86932	49591	15174	4741	4071	94486	353416	240429	88005	34536	562510	25303	16408	785749	75414	1950	1086	20806	243684	38511	0.00151127	1040
130608	2013	Qingyuan District	Baoding City	Hebei	867	266	624280	143217	551316	27136	286600	160532	547159	143274	224796	89621	59204	15600	5444	3454	111096	420801	272833	89963	41449	777148	30440	16408	812276	64311	1950	1065	22887	274145	33047	0.00150607	1040
130608	2014	Qingyuan District	Baoding City	Hebei	867	266	630705	144213	585978	25225	289362	163038	657637	67579	259246	49543	76678	16600	6047	3602	131322	516497	307054	91111	41383	907811	23772	16720	825298	68671	2109	1204	20754	257701	33200	0.00120909	1210
130608	2015	Qingyuan District	Baoding City	Hebei	867	266	641850	144713	566269	26050	295842	155685	790584	74401	302209	52510	93857	18300	6658	3846	162926	609428	337548	93104	43547	912661	17270	18484	863680	74225	2030	1295	23296	277218	41906	0.00123965	1210
130608	2016	Qingyuan District	Baoding City	Hebei	867	266	641585	146120	537553	25807	298431	153200	897112	65576	330223	41350	74158	20200	7369	4103	170692	708954	372683	93257	41749	656417	21863	17057	875571	79476	2078	1687	29608	266035	58136	0.00199004	1380
130608	2017	Qingyuan District	Baoding City	Hebei	867	266	582430	155564	506433	42277	300719	151352	869226	56908	232171	37455	53953	22221	8083	4390	185921	816707	351735	74114.8	42861	667566	22762	16755	605537	84440	2023	1781	25849	296636	84132	0.00129973	1380
130608	2018	Qingyuan District	Baoding City	Hebei	867	266	652735	162936	503360	44837	309649	157802	927710	59434	257017	45349	50527	24354	9069	4724	197438	935189	369322	71571	41147	690927	22274	16283	583562	94543	2278	2278	16337	319768	85530	0.00125253	1380
130608	2019	Qingyuan District	Baoding City	Hebei	867	266	654025	163017	464871	39900	308554	157103	1062004	64206	287360	35761	47705	27252	10239	4992	219103	1066475	380402	72497	45262	705149	22239	15727	627543	100023	2113	2131	15245	404056	104620	0.00109711	1680
130608	2020	Qingyuan District	Baoding City	Hebei	867	266	551480	127579	477128	42893	291493	131865	1136231	67043	312874	43423	55550	28778	11099	5306	251039	1253275	256521	76951	47978	770004	24385	14245	733411	103902	2152	1953	6048	627035	174680	0.00157123	1680
130608	2021	Qingyuan District	Baoding City	Hebei	867	266	543550	120056	325278	64932	261482	114048	1223682	70395	336581	60217	48824	30936	12209	6251	214755	1429312	271498	62799.6	48938	823904	31468	14387	653626	105227	2066	2017	8800	844741	231244	0.00240564	1680
130608	2022	Qingyuan District	Baoding City	Hebei	867	266	553140	117203	328628	65840	265591	109578	1284481	71099	345498	63248	45804	33204	16352	8503	222239	1652908	247063	47869	52853	906294	35268	14387	691304	104361	2185	2124	11874	863273	231114	0.00141306	1680
130609	2012	Xushui District	Baoding City	Hebei	723	304	413175	83765	353710	19293	154636	34701	1086141	171015	85652	129910	42413	18862	8436	5680	91458	416295	213721	51051	32389	542970	25368	17459	362690	48138	1150	1393	46639	155489	27493	0.0015803	1150
130609	2013	Xushui District	Baoding City	Hebei	723	304	432910	84423	356254	27325	155152	34761	1195425	187929	77915	123724	10329	19200	9512	5820	99229	495144	242138	48280	41162	555964	15027	16471	361911	42702	1155	1590	35265	190504	53676	0.00155423	1150
130609	2014	Xushui District	Baoding City	Hebei	723	304	430465	85260	323940	36694	164392	33610	1176192	98261	80267	74771	12037	20900	10587	6029	117329	553658	272032	48486	40394	575353	19322	16879	369212	53288	1541	1841	44306	215847	65360	0.00121279	1310
130609	2015	Xushui District	Baoding City	Hebei	723	304	433430	85735	314398	36416	163345	33232	1327881	104719	85519	56930	11430	23100	11571	6412	188189	597088	302326	48989	39621	580250	19700	19296	379192	57677	1632	1808	48509	251338	75211	0.00132139	1310
130609	2016	Xushui District	Baoding City	Hebei	723	304	440590	86085	332796	36784	163976	33432	1473287	99432	82360	78668	13356	25100	12625	6810	179396	737338	332262	52526	40249	388516	20100	16778	393793	62928	1745	2085	38755	272551	79241	0.00186816	1480
130609	2017	Xushui District	Baoding City	Hebei	723	304	402485	86325	341726	36728	164978	33584	1535437	91258	57800	66643	9561	27422	13762	7208	171235	827600	387873	50956.9	40844	398722	20311	16720	325776	67488	1844	2261	30057	243071	80787	0.00137963	1480
130609	2018	Xushui District	Baoding City	Hebei	723	304	453800	87962	345921	37118	165644	31127	1439285	103510	49845	51939	25604	29753	15193	7493	179797	959397	352964	49166	42886	412714	22531	16249	313792	76171	1957	1957	36199	283679	86087	0.00131932	1480
130609	2019	Xushui District	Baoding City	Hebei	723	304	453100	89469	375687	39454	166453	31157	1409271	110574	66105	70573	30200	32520	16864	7947	264753	1187962	345905	43738	38597	425891	23252	15975	352641	85183	1954	1766	36892	311259	90121	0.00113263	1680
130609	2020	Xushui District	Baoding City	Hebei	723	304	382935	74733	340840	39839	164073	27541	1477080	118803	72532	65231	34516	33919	18213	8498	268650	1410462	282944	46063	35895	459050	25466	14512	397712	92899	2069	1707	21665	368931	124863	0.00161911	1680
130609	2021	Xushui District	Baoding City	Hebei	723	304	422575	75756	229858	37653	159473	87612	1644840	127119	80427	115026	39473	35785	19980	10360	231950	1618784	296352	59444	33023	486593	38648	14657	409560	94966	2120	2157	20482	348311	86380	0.00239973	1680
130609	2022	Xushui District	Baoding City	Hebei	723	304	424500	74211	191034	24945	161859	100365	1696213	125848	84740	123724	42375	38244	20652	11734	231723	1887672	317097	44498	30051	476861	41163	13338	437042	94304	2194	2182	20450	309633	75541	0.00142054	1680
130623	2012	Laishui County	Baoding City	Hebei	1658	284	383725	74831	292805	10821	145761	65844	502439	396516	114419	231208	33923	17102	7260	5039	164081	1144836	610965	60246	85059	1072190	27752	41276	820203	54070	1055	597	28899	158520	22679	0.00148456	1150
130623	2013	Laishui County	Baoding City	Hebei	1658	284	381970	74928	292592	14053	144827	66200	562059	370576	113944	225569	36141	17500	8395	6387	166853	1334582	694196	57679	68982	589444	36404	44865	804280	49419	1110	589	29530	167154	29850	0.00148853	1150
130623	2014	Laishui County	Baoding City	Hebei	1662	284	391650	75237	286270	16076	147283	65912	549661	205392	123521	154741	41408	18600	9427	6660	194129	1497003	780640	58001	69541	611378	38547	45860	796430	49062	1185	707	29610	172130	31145	0.00121748	1310
130623	2015	Laishui County	Baoding City	Hebei	1662	284	390805	75161	260860	16576	147383	61924	619720	214436	123711	151393	36910	20400	10331	6918	231151	1724020	854504	60136	73326	623838	39506	50765	820206	50706	1203	707	29635	176425	36837	0.00131182	1310
130623	2016	Laishui County	Baoding City	Hebei	1662	284	392145	75621	253707	26815	147683	60070	749568	209926	123938	158916	35567	22400	11365	7078	287494	1990553	949000	60196	69150	518559	35024	41744	849360	53409	1301	837	11800	206898	42394	0.0020246	1480
130623	2017	Laishui County	Baoding City	Hebei	1662	284	352520	75830	247572	35121	148526	58915	762268	221590	118111	160094	25899	24658	12480	7452	297351	2232741	823479	63000.6	119322	547216	36941	43366	997525	55146	1418	910	11750	213530	59900	0.00135821	1480
130623	2018	Laishui County	Baoding City	Hebei	1662	284	390965	93612	318726	34866	172006	75486	737749	189492	104076	145613	31669	27148	14052	7989	369969	2503121	741131	58421	110970	566610	35984	42465	955486	61708	1536	1536	11570	282600	70865	0.00148071	1480
130623	2019	Laishui County	Baoding City	Hebei	1662	284	394735	96312	301726	36168	173692	72982	750498	198401	146079	117031	33237	30324	15851	8460	430034	2941193	733720	59447	116518	576350	37235	41178	997399	60520	1577	1396	11592	298761	78165	0.00115778	1680
130623	2020	Laishui County	Baoding City	Hebei	1662	284	362890	76617	303527	39414	156863	64313	800947	215742	161214	148177	26674	31931	17230	9014	519796	3428400	720772	66930	107197	622362	39282	34671	987457	60598	1898	1519	20660	370129	123999	0.00154794	1680
130623	2021	Laishui County	Baoding City	Hebei	1662	284	374765	42864	197112	21444	142149	62386	880800	202797	178721	202288	25603	33879	18919	10388	507579	3954014	759252	78302	106125	665927	30771	37098	1.05499e+06	66158	1734	1752	17480	323898	71523	0.00244175	1680
130623	2022	Laishui County	Baoding City	Hebei	1662	284	371520	42864	183333	22069	140149	62490	916212	212937	184460	196554	34695	33592	15856	8464	490615	4570926	797215	62578	108248	672586	28166	40808	1031047	65204	2106	2024	18330	312550	73846	0.0014523	1680
130624	2012	Fuping County	Baoding City	Hebei	2495	209	482085	109329	443525	20973	205803	102162	787599	209269	147395	117824	29334	18301	6753	4983	108155	555970	287548	84286	43144	643950	17103	13453	498464	56255	884	789	51098	132816	27234	0.00166921	1150
130624	2013	Fuping County	Baoding City	Hebei	2496	209	492535	109958	438187	24421	206285	97364	857198	217989	170860	125345	35114	17000	7870	6198	119130	650670	326864	87064	50247	883069	14770	14784	500741	53540	1103	864	49598	165416	29094	0.00151173	1150
130624	2014	Fuping County	Baoding City	Hebei	2496	209	503825	107647	398229	25980	206176	96763	845004	97696	182130	75739	37301	17600	8846	6440	112636	762913	367443	86190	49132	891474	15906	14891	505722	53138	1147	971	41280	192083	42265	0.00115414	1310
130624	2015	Fuping County	Baoding City	Hebei	2496	209	504930	109007	382758	26465	208382	96661	1013292	108921	190362	75874	39287	19400	9748	6725	176709	897804	403153	85870	48633	891833	16045	16101	519459	57141	1227	1083	39440	178467	46151	0.00122424	1310
130624	2016	Fuping County	Baoding City	Hebei	2496	209	513205	115197	361807	25897	217188	95272	1064369	119950	184022	77091	40836	21400	10684	7143	205677	995831	447324	86264	49231	734989	16519	14985	541194	60984	1557	1437	40192	215202	58263	0.00185289	1480
130624	2017	Fuping County	Baoding City	Hebei	2496	209	483780	116877	328729	26291	214920	92050	1086690	130936	160189	78249	32254	23542	11699	7583	184047	1081316	372478	79814.9	42734	761453	16757	14974	465607	67626	1563	1572	38092	228008	62876	0.00129508	1480
130624	2018	Fuping County	Baoding City	Hebei	2496	209	514785	112298	324377	40353	204566	88994	1138462	148242	178967	96862	32634	25896	13033	8088	226498	1248811	394827	82181	42307	785344	13187	14594	477954	75361	1841	1841	33950	242416	71505	0.00115119	1480
130624	2019	Fuping County	Baoding City	Hebei	2496	209	513160	113672	298594	34569	204769	88253	1156294	166030	196300	102446	37243	28770	14545	8571	265678	1447370	359293	84818	38499	794674	13380	14177	504803	78069	1882	1993	27173	244061	71534	0.00105662	1680
130624	2020	Fuping County	Baoding City	Hebei	2496	209	502810	82817	306610	41861	163030	88985	1234753	188492	221343	112664	38709	30208	15694	9194	281782	1695564	601952	93564	40039	886361	14406	11856	566198	82268	1656	2177	51350	491332	129248	0.0016629	1680
130624	2021	Fuping County	Baoding City	Hebei	2496	209	472385	66902	282962	51584	157437	89537	1301909	180952	235621	166217	43687	31839	17075	8416	259697	1945933	635895	55981.1	41240	895225	21478	11737	550200	81401	1613	1696	52147	669648	181154	0.00235501	1680
130624	2022	Fuping County	Baoding City	Hebei	2496	209	471980	85379	240514	55788	162888	93266	1344076	195428	238587	176190	31853	34522	17828	9437	265705	2247156	674049	54598.8	43302	814655	17957	11150	567158	81892	1684	1793	50113	724537	195013	0.0013432	1680
130626	2012	Dingxing County	Baoding City	Hebei	714	274	421155	87952	363715	25876	159375	69104	2047245	75978	60605	40914	36089	19588	8547	5935	65725	325107	134703	33056	26014	330865	18335	6032	188804	77428	1115	1110	128807	426286	51015	0.00150407	1260
130626	2013	Dingxing County	Baoding City	Hebei	714	264	444320	89134	361675	40945	160593	68516	2175408	79977	74355	44232	39297	20800	9629	6884	72553	361445	152380	32000	26948	570869	8666	6702	171591	73436	1126	1147	130095	430548	65015	0.00162583	1260
130626	2014	Dingxing County	Baoding City	Hebei	714	274	441385	89346	385108	37363	161719	69328	2107883	59419	84583	44878	48174	22000	10737	7427	75015	408771	170911	31773	26809	576644	8735	6740	235106	74217	1324	1167	87500	416796	70800	0.00145292	1420
130626	2015	Dingxing County	Baoding City	Hebei	714	274	451440	90650	415486	39389	164685	70499	2269924	62187	77654	40147	39972	24100	11715	7759	102363	490151	188402	31503	26067	585114	8971	7237	236865	73304	1307	1197	87613	414970	77547	0.00141582	1420
130626	2016	Dingxing County	Baoding City	Hebei	714	274	450180	91675	390394	37444	166201	70266	2313692	53206	72029	46798	39112	26300	12804	8116	129951	554632	210006	30383	25698	339665	9231	6742	228816	74569	1557	1654	72353	417025	77828	0.00201859	1590
130626	2017	Dingxing County	Baoding City	Hebei	714	258	424575	92529	426641	40806	168880	72113	2394824	56335	61902	40883	28786	28780	14033	8761	116995	594395	193089	29820.3	26066	313369	9321	6717	213579	77175	1826	1839	46596	455600	104680	0.00133075	1590
130626	2018	Dingxing County	Baoding City	Hebei	714	274	464815	99516	388166	40028	168924	71974	2263485	58557	57090	43118	33902	31457	15633	9082	139711	669058	206605	29581	28412	323423	8857	6368	211237	75160	1791	1791	46920	488255	134605	0.00129606	1590
130626	2019	Dingxing County	Baoding City	Hebei	714	274	461560	96575	368210	38905	171660	71062	1881460	60277	67842	40284	27877	34508	17478	9288	130747	758527	214869	25810	25571	330834	9051	6218	219701	77353	1672	1665	39000	507260	133594	0.00114684	1790
130626	2020	Dingxing County	Baoding City	Hebei	714	274	453425	74741	369387	41146	171654	57199	1917692	63613	74861	40676	42532	36095	18894	9790	152774	880112	241036	28975	24548	351328	9659	5234	229176	83145	1909	1711	38175	644219	153805	0.00144099	1790
130626	2021	Dingxing County	Baoding City	Hebei	714	258	461845	57009	279427	57185	169971	84322	2106739	64249	75832	52470	48304	38261	20594	11933	154804	1014468	252699	24772	25530	375921	23237	5653	226207	85797	2005	1867	36065	769962	199576	0.00298778	1790
130626	2022	Dingxing County	Baoding City	Hebei	714	258	453655	68139	276382	65503	170674	82546	2197870	59752	80734	51170	49115	39496	21134	11575	152322	1178430	252699	31092	27572	375921	28343	5201	211901	87173	2156	1974	34864	745311	199377	0.00155926	1790
130627	2012	Tang County	Baoding City	Hebei	1417	345	531775	37974	192790	40155	129367	88192	6240992	119958	124447	87517	11704	29356	14669	7703	49271	434427	95917	33273.6	37554	290115	11014	13644	211253	63162	2087	1933	71594	325576	51533	0.00166784	1480
130627	2013	Tang County	Baoding City	Hebei	1417	345	421180	51690	78302	28877	53595	19239	1371246	128987	39876	90547	1594	28496	13768	7069	46315	438251	93999	6942	36803	7295	7941	13509	213060	49913	2094	2853	64404	293286	46099	0.00153421	1480
130627	2014	Tang County	Baoding City	Hebei	1414	345	421940	44101	81525	28891	53119	21067	1525420	99674	35291	83006	4909	29446	15023	7701	46778	470731	99639	7700	40115	8062	7837	11995	204385	53378	2171	2681	64419	285068	44688	0.00103934	1480
130627	2015	Tang County	Baoding City	Hebei	1414	345	553950	45056	83229	30651	62471	22003	1607389	85998	33214	62502	24645	27841	16950	8313	129567	563470	181167	8773	24203	8773	7962	12900	197242	43002	2331	2764	57323	312966	47116	0.00158443	1480
130627	2016	Tang County	Baoding City	Hebei	1414	345	554670	35922	79327	39762	62525	21901	1787623	89480	35578	65924	23536	30431	18560	8975	145663	568704	200725	8073	22639	47704	8351	12181	194364	46369	2686	4149	57775	315850	55530	0.001761	1650
130627	2017	Tang County	Baoding City	Hebei	1414	345	450610	42822	74705	23663	62125	21735	2112333	87397	15840	67281	12348	32896	20062	9427	135743	664062	243264	6149.26	23707	16833	8771	11577	147864	44355	3161	5802	12282	279	16455	0.00129647	1650
130627	2018	Tang County	Baoding City	Hebei	1414	345	441700	35668	70234	25768	61117	21343	2246604	89277	17170	60924	3340	35824	21787	9769	145245	649629	226236	5041	25129	47568	10027	11377	155083	47059	3057	2245	6609	264521	27430	0.00158294	1775
130627	2019	Tang County	Baoding City	Hebei	1414	345	563275	18942	67892	44769	61269	20596	2303988	93901	13894	75887	17862	38761	23856	10246	189131	819875	210399	4977	24124	48380	10317	11103	156256	48023	2994	2210	76137	144024	15004	0.00116061	1900
130627	2020	Tang County	Baoding City	Hebei	1414	345	582295	25126	62607	63512	52695	19896	2541822	96817	13279	75076	20607	40575	25860	10866	231749	937825	186131	5319	24365	50425	11236	9370	159366	66841	3735	2118	81647	575846	159281	0.00137035	1900
130627	2021	Tang County	Baoding City	Hebei	1414	345	583275	63412	247188	69260	144012	86117	3945854	106499	13234	82215	12484	43965	28882	18168	213951	911560	194579	6550.42	26802	52946	13924	8808	142831	59016	2885	2013	53196	785301	203262	0.00178986	1900
130627	2022	Tang County	Baoding City	Hebei	1414	345	584255	28054	259462	65816	168223	98164	6236928	105434	329560	85192	21663	45024	19946	14354	226788	961589	198471	38986.2	24122	50299	14994	9601	144081	67414	4729	2230	59846	774972	203501	0.00145089	1900
130628	2012	Gaoyang County	Baoding City	Hebei	495	170	403355	87445	343720	25058	184232	111505	817504	144900	170809	91214	20103	18690	8769	5536	100621	498006	199241	34168	34884	353925	29734	16478	743956	46135	1396	1142	49962	352962	50562	0.00172162	1480
130628	2013	Gaoyang County	Baoding City	Hebei	495	170	401975	87745	334919	25883	183736	111114	905747	138000	191897	83683	41778	20500	10075	6591	110000	578656	226545	39194	38760.5	515376	24241	18309	755183	50591	1267	1227	31763	372968	43107	0.00167873	1480
130628	2014	Gaoyang County	Baoding City	Hebei	495	170	401605	87895	317325	27968	183956	110912	962414	71673	196495	49080	45481	22200	11426	6954	125131	629680	255211	38894	39472	543838	21565	18663	740133	53877	1253	1368	43286	389633	48997	0.00105741	1480
130628	2015	Gaoyang County	Baoding City	Hebei	495	170	410045	87995	291372	27591	184138	110853	1034218	78139	223805	61454	44656	24200	12672	7448	149498	724265	287179	38579	43024	537614	22296	20135	776510	55977	1437	1601	37173	375937	55860	0.00166421	1480
130628	2016	Gaoyang County	Baoding City	Hebei	495	170	413595	88096	302238	27947	184278	110893	1083814	83360	220095	59338	51050	26400	14040	7905	155515	807842	316229	38519	44745	296112	23584	19417	812349	59143	1489	2432	43193	433019	64168	0.00182437	1650
130628	2017	Gaoyang County	Baoding City	Hebei	495	170	400295	88288	327805	27766	184556	110910	1147677	77882	188387	52241	50568	28708	15416	8531	158475	862868	351001	3938.53	33881	47676	23890	18444	616706	60101	1507	3913	39193	447495	74400	0.0014279	1650
130628	2018	Gaoyang County	Baoding City	Hebei	441	165	410135	89883	324094	40524	183592	111509	1196773	85592	205527	56598	26307	31493	17004	9056	188279	989080	336961	29445	35575	299905	23462	17849	581892	61774	1512	1512	31470	459328	123640	0.00160302	1775
130628	2019	Gaoyang County	Baoding City	Hebei	441	149	413975	91202	303695	40636	183929	111161	1203442	97028	210565	76767	40615	34233	18926	9707	203341	1180552	306635	29727	38065	307528	25116	17487	640149	64338	1613	1370	29021	445780	158307	0.00126511	1900
130628	2020	Gaoyang County	Baoding City	Hebei	441	165	382250	69686	281050	36397	173195	118033	1265772	103591	242605	69548	44658	35979	20591	10337	289170	1351344	437396	32898	34258	327145	26749	15812	653507	65749	1887	1444	27517	413606	93107	0.00150597	1900
130628	2021	Gaoyang County	Baoding City	Hebei	441	165	381355	55241	181504	27269	134173	83030	1430522	106699	252307	81032	36292	38644	22918	12374	273983	1528604	461185	32408	35286	343502	25848	16128	404868	65252	1963	1818	27800	316401	79311	0.00194615	1900
130628	2022	Gaoyang County	Baoding City	Hebei	441	165	380460	42982	183486	19532	145187	66321	1501902	112034	271162	76528	42770	35065	18154	9151	280325	1782402	488856	37127	36345	333197	34718	14515	408964	64794	2237	2063	24148	286353	68332	0.00155902	1900
130629	2012	Rongcheng County	Baoding City	Hebei	314	127	671605	150901	600020	32637	344156	199861	1043494	334745	267632	173758	40092	19041	9315	6187	121240	562800	259948	104248	64540	773215	20730	31352	1282388	65972	876	844	59497	443834	58594	0.00180345	1480
130629	2013	Rongcheng County	Baoding City	Hebei	314	127	683810	151984	603035	42900	345495	195361	1188209	324995	295507	163923	49744	21200	11008	7377	150935	678488	294830	97625	62376	861763	10180	34453	1209376	68459	939	813	21102	474773	65701	0.00159021	1480
130629	2014	Rongcheng County	Baoding City	Hebei	314	127	681795	155890	627429	44588	354176	199155	1220028	202369	292139	151898	57616	22400	12153	7639	182299	831719	332188	97577	57711	883209	9017	41482	1207832	71126	1044	959	60324	481439	72047	0.00109659	1480
130629	2015	Rongcheng County	Baoding City	Hebei	314	127	693975	156225	571130	44246	352895	195372	1346803	191960	315585	153751	63060	24400	13286	8244	238232	1004600	368228	98426	57681	904705	9522	44347	1274466	82745	1977	1523	53954	457604	86526	0.0017349	1480
130629	2016	Rongcheng County	Baoding City	Hebei	314	127	694010	157671	548838	43906	351363	193365	1521232	206472	340333	152535	64973	26700	14468	8527	244795	1166048	411307	99092	55469	525838	9535	39523	1323870	84828	2281	2233	51808	516940	84555	0.00176152	1650
130629	2017	Rongcheng County	Baoding City	Hebei	314	127	652705	164396	519784	43467	352364	188831	1234586	197035	286498	124681	46053	28950	15886	8869	274873	1303057	465766	6285.77	55724	63478	9416	35681	798869	86845	2657	14223	43142	527204	103580	0.00121708	1650
130629	2018	Rongcheng County	Baoding City	Hebei	314	127	692710	166866	500649	47092	350072	188546	1305722	224340	316652	184057	38850	31469	17411	9497	290695	1487932	479739	90654	57396	549744	11856	32606	800080	90608	2670	2670	34216	560563	173702	0.00162049	1775
130629	2019	Rongcheng County	Baoding City	Hebei	314	127	690275	168666	451051	44857	350400	185512	1368371	252155	315416	200757	37719	33955	19204	10245	313564	1767011	494131	89208	61988	560888	13638	31555	807409	91836	2685	2837	29401	549159	219760	0.00109907	1900
130629	2020	Rongcheng County	Baoding City	Hebei	314	127	653035	115970	449968	43976	311960	179487	1448799	275993	352342	219427	56901	35327	12992	10713	368607	2058174	425306	96872	60128	629801	14573	27954	809511	95090	2805	2661	28173	667158	207360	0.00141838	1900
130629	2021	Rongcheng County	Baoding City	Hebei	311	127	671290	123234	340079	54286	262949	132694	1604559	281513	357813	199810	41741	38375	23068	12643	294239	2353690	449714	94418	54716	592013	25760	27674	383218	97761	2228	2011	28045	860194	217542	0.00180411	1900
130629	2022	Rongcheng County	Baoding City	Hebei	311	127	671270	123234	327224	66006	257300	109173	1700034	287143	389903	199402	59555	37553	19442	10694	359146	2686583	413737	39318.9	59640	580173	23985	26014	376285	102866	2090	2012	28119	875179	252607	0.00147211	1900
130630	2012	Laiyuan County	Baoding City	Hebei	2448	285	600095	146071	543280	35906	297106	163130	1394796	118815	252184	69512	40130	19055	8899	5816	122558	836682	527344	72605	36315	541905	28368	18955	1170130	69528	1267	1452	75203	386801	49786	0.00165412	1480
130630	2013	Laiyuan County	Baoding City	Hebei	2448	285	610825	144852	545059	44576	301585	164956	1480535	108014	259960	65889	83512	20700	10417	6996	136018	955195	599594	71904	39398	896639	26336	20830	1255899	71896	1349	1446	80141	409150	77242	0.00147347	1480
130630	2014	Laiyuan County	Baoding City	Hebei	2448	283	614475	145938	490928	42178	305715	159595	1553216	73554	267699	47566	89969	22100	11781	7490	141239	1113741	673155	71978	33396	890529	26634	20975	1177544	76894	1298	1485	79020	528700	82404	0.00110572	1480
130630	2015	Laiyuan County	Baoding City	Hebei	2448	283	620390	146541	473970	44007	307381	156473	1611865	78948	276976	54262	98788	24200	13053	8015	172582	1351091	738870	70772	40310	900942	28143	22558	1121585	78681	1714	1547	70955	448812	91461	0.00165021	1480
130630	2016	Laiyuan County	Baoding City	Hebei	2448	283	622625	148150	491709	43433	309843	156791	1853840	89302	277924	60140	105872	26400	14463	8532	204386	1544777	817923	69941	47675	488517	31520	21043	1161230	80246	2182	2529	65381	540274	93254	0.00169563	1650
130630	2017	Laiyuan County	Baoding City	Hebei	2448	283	601300	161502	536223	45802	311855	157581	2632615	82311	236590	43584	106311	28711	15880	9017	212882	1686172	699536	28560.8	37506	175213	34356	20907	734254	84540	3016	1186	55814	550781	204999	0.00133752	1650
130630	2018	Laiyuan County	Baoding City	Hebei	2448	283	631600	183352	473873	43862	305434	149898	2759724	88506	249383	34082	33001	31525	17325	9594	249566	1941592	748504	67973	38631	513119	23705	15056	678146	88842	3549	3549	47951	572294	195668	0.00164991	1775
130630	2019	Laiyuan County	Baoding City	Hebei	2448	283	640945	188324	435035	42688	309715	148959	2713072	86030	219975	36941	49508	34709	18953	9893	311978	2297584	823354	61420	35154	516416	22473	14016	600802	93050	3157	3872	44793	561164	232119	0.00107496	1900
130630	2020	Laiyuan County	Baoding City	Hebei	2431	283	623165	125537	408642	44727	278910	152646	2491724	92109	242012	51042	54407	36653	20356	10618	322924	2610500	691156	65988	31990	565390	23951	12117	601865	97350	2774	4068	44130	669204	215303	0.00139615	1900
130630	2021	Laiyuan County	Baoding City	Hebei	2431	283	663635	105631	331650	55822	267844	111658	2007923	89346	222867	48248	33910	39686	22923	13257	284607	3002978	721144	81505	31990	621929	30225	13208	362300	100393	3895	2800	43594	829554	218056	0.00186395	1900
130630	2022	Laiyuan County	Baoding City	Hebei	2431	283	644180	112703	332351	56208	267277	113515	2076292	85772	245667	46592	34542	38582	21138	12051	287458	3484939	706721	46902	30390	634368	38763	12416	338533	100219	3895	2224	39460	825013	219564	0.00143326	1900
130631	2012	Wangdu County	Baoding City	Hebei	370	142	350120	90765	320280	17447	181568	118886	438748	123564	103146	75626	36337	16007	5077	4166	74598	376966	247178	36162	60301	560965	13737	29098	510021	37888	722	735	46340	194367	32992	0.0018822	1040
130631	2013	Wangdu County	Baoding City	Hebei	370	142	363600	91064	318611	22624	183189	119359	494042	118812	112945	75250	38762	16100	5834	4796	112040	420795	281057	31993	54819	283791	12383	27451	497547	36123	714	782	46099	202143	33228	0.00155992	1040
130631	2014	Wangdu County	Baoding City	Hebei	370	143	360110	91891	299208	24126	182743	118684	526903	114183	118471	71124	40141	17200	6656	5122	126289	513133	316218	32154	54518	288290	12786	27669	507799	36604	723	787	45052	228597	40700	0.00136687	1210
130631	2015	Wangdu County	Baoding City	Hebei	370	143	361400	91704	280450	21658	182496	117744	585077	103013	115998	57820	37869	19000	7468	5287	178352	623287	348140	32365	58879	293429	13091	31732	531835	37686	830	797	35827	244240	43389	0.00180211	1210
130631	2016	Wangdu County	Baoding City	Hebei	370	143	361240	92946	258663	22878	181496	117144	631217	93745	127047	63117	43323	21000	8349	5492	191110	623287	387461	30728	51297	171219	13288	27765	547584	38440	913	1191	31005	282196	64066	0.00185829	1380
130631	2017	Wangdu County	Baoding City	Hebei	370	143	354300	98873	238027	21796	182596	116644	709270	81623	136222	55165	38227	23029	9334	5654	179097	836919	410709	28971.5	47193	296739	12300	27510	546252	39537	1050	2455	25354	285949	69565	0.00168685	1380
130631	2018	Wangdu County	Baoding City	Hebei	358	142	362285	99196	247127	23240	178497	112159	728443	93808	154041	65996	29947	25585	10547	6106	201665	973071	414816	29231	48137	179142	11915	26921	550420	41742	1110	1110	21384	299483	90414	0.00149817	1380
130631	2019	Wangdu County	Baoding City	Hebei	358	142	363165	101641	223658	23150	177688	110949	892536	101104	167884	59287	23586	28399	11876	6587	212272	1144858	448001	29967	44767	184796	12017	26382	569898	42640	1108	1020	18982	288978	98756	0.00140073	1580
130631	2020	Wangdu County	Baoding City	Hebei	358	142	343055	58464	241160	20724	139987	108765	917658	107637	187674	57645	37387	30046	12992	7017	235545	1320440	492390	33086	44319	205498	13214	24120	592583	43659	1350	1009	18778	302992	71591	0.00167827	1580
130631	2021	Wangdu County	Baoding City	Hebei	358	142	343160	36672	173655	18530	132057	87668	1012300	104408	187596	77110	37204	33024	14713	7795	212301	1481580	516708	48383.8	42989	226048	14367	24844	451639	45230	1134	1613	18487	286326	77960	0.00220279	1580
130631	2022	Wangdu County	Baoding City	Hebei	358	142	342485	36672	169567	18480	129816	68522	1052546	96055	207616	73140	29988	34276	17972	9880	254296	1685964	475371	46949	43849	246392	14416	26335	472649	46125	1373	1576	18312	287866	79159	0.00158929	1580
130632	2012	Anxin County	Baoding City	Hebei	724	207	220720	55215	190125	10110	86950	60404	277256	243002	66681	136924	38587	14046	3262	3127	122763	804873	358175	15423	65153	870830	18241	25027	378638	32828	465	473	25011	145341	20951	0.00211777	1040
130632	2013	Anxin County	Baoding City	Hebei	728	207	232865	55440	191530	13828	87061	60434	305220	243002	77078	134239	11782	10200	4474	3413	126521	933693	406383	15013	58242	360871	16170	25801	379946	36123	474	462	24384	152146	15630	0.0018599	1040
130632	2014	Anxin County	Baoding City	Hebei	729	207	231385	55610	201219	12914	88003	60864	327140	109749	87400	83308	15319	11600	5150	3663	156109	1067452	456466	15664	57660	369535	17484	25060	381593	31577	474	464	23124	157865	20503	0.00154961	1210
130632	2015	Anxin County	Baoding City	Hebei	728	207	234920	55849	194761	13227	88195	60705	334666	97632	73830	80382	15001	13000	5815	3899	194059	1233166	497869	16379	59966	311239	20848	28576	400523	30417	667	584	21640	160031	24540	0.00199424	1210
130632	2016	Anxin County	Baoding City	Hebei	728	207	234675	56189	183152	13577	88721	60395	367456	92306	85307	60835	17692	14400	6542	4157	207683	1399975	550851	16620	55768	85074	21081	26147	443189	34383	730	772	19386	172295	32427	0.00248864	1380
130632	2017	Anxin County	Baoding City	Hebei	728	207	222105	57313	186946	12911	89638	60850	423285	85906	87953	58054	15134	16072	7405	4340	200095	1529883	539834	91205.9	60229	543562	21193	23126	378343	35910	829	2418	16821	176720	34665	0.0018471	1380
130632	2018	Anxin County	Baoding City	Hebei	779	207	230480	83405	136022	13508	72229	43112	451329	95527	89814	71675	38438	20110	8590	4670	230437	1726051	491249	13208	59024	85518	21588	19401	382239	35023	923	923	13903	180561	65794	0.00168725	1380
130632	2019	Anxin County	Baoding City	Hebei	779	223	234640	69430	130329	13168	77404	42231	449484	104998	125294	76805	37056	21900	9844	5003	242155	1998062	535461	17093	60204	87231	24056	19127	426008	35339	953	973	13083	176828	61198	0.00166547	1580
130632	2020	Anxin County	Baoding City	Hebei	779	223	212100	34776	117784	17061	62302	42693	501488	120561	152790	69737	20348	23258	20356	5317	296492	2307554	412618	18081	59602	95543	26363	16634	439504	28048	999	872	12652	138362	37965	0.00215445	1580
130632	2021	Anxin County	Baoding City	Hebei	781	223	214485	32141	132608	18343	79838	49908	579118	127795	169192	114813	13973	25754	14300	6006	255453	2624005	432170	16899	64966	95543	20452	16967	303770	29648	967	1612	12054	165769	41588	0.00256546	1580
130632	2022	Anxin County	Baoding City	Hebei	781	223	200840	32209	134148	18815	79783	50296	606471	132907	188361	111120	30930	31778	14448	8019	256243	3001253	458100	36136.5	58469	92677	18430	18324	164173	32612	1187	1677	12527	154406	33799	0.00182941	1580
130633	2012	Yixian County	Baoding City	Hebei	2534	469	594820	132487	542070	37660	322972	164173	858352	47776	259955	29326	38869	17524	8401	5541	178361	1314597	504190	87488	32042	562075	20708	10327	747510	66195	880	714	59601	347417	46328	0.00164724	1150
130633	2013	Yixian County	Baoding City	Hebei	2534	469	601525	135392	535443	26667	322147	161654	946921	50826	257654	31534	91476	20400	9306	6926	177095	1491897	572714	84037	23924	596375	20885	10431	737916	68098	1049	751	29813	386638	41619	0.00141435	1150
130633	2014	Yixian County	Baoding City	Hebei	2534	469	603705	138233	519523	27826	326937	151945	1044486	69213	264646	43861	95363	22100	10527	7268	189702	1599961	642241	81330	23866	613342	22775	11354	721452	71435	1059	746	56044	390543	47207	0.00117475	1310
130633	2015	Yixian County	Baoding City	Hebei	2534	469	602515	138678	487249	27521	322146	146761	1103322	61059	257621	37513	85179	24200	11663	7473	201280	1714609	704068	81165	24225	636312	23017	12855	748402	71737	1296	971	49846	366024	61250	0.00164916	1310
130633	2016	Yixian County	Baoding City	Hebei	2534	469	604900	139178	459133	41431	333840	145376	1203752	52455	261331	34616	90979	26600	12934	8029	232107	1943578	773415	81103	23395	429406	23098	11550	748161	72612	1281	1391	39770	435497	81754	0.00164969	1480
130633	2017	Yixian County	Baoding City	Hebei	2534	469	530120	139728	425561	42771	338788	145362	1350848	46354	260892	38440	87804	28959	14201	8463	243879	2196737	982532	13366.6	22529	85076	23130	10557	746571	74375	1456	773	32150	440516	88349	0.00135509	1480
130633	2018	Yixian County	Baoding City	Hebei	2534	469	613105	168019	409276	44643	324387	139516	1461802	47930	297698	34630	35551	31826	15650	8886	288323	2428901	933405	80506	22980	472913	18902	9865	740788	79932	1485	1485	26455	459680	153267	0.00170844	1480
130633	2019	Yixian County	Baoding City	Hebei	2534	469	612180	170507	388232	41062	322876	137498	1598186	49982	282835	28737	36010	35008	17215	9095	341500	2757193	942739	81173	22750	491108	19490	9270	748004	77441	1559	1585	24876	443912	195191	0.00106547	1680
130633	2020	Yixian County	Baoding City	Hebei	2535	469	494400	115831	401546	55041	271547	131546	1672106	53646	315454	37493	43555	36460	18455	9612	345742	3063845	742407	89658	22978	526636	21148	7614	759620	84291	2125	1750	24063	686309	189901	0.0013815	1680
130633	2021	Yixian County	Baoding City	Hebei	2535	469	554365	110819	330982	67893	261660	115421	1921810	55255	337723	35113	42039	39370	20631	11895	293291	3378534	780557	100977	24357	531902	24038	7309	327773	87604	2175	2028	24004	847901	222722	0.00191761	1680
130633	2022	Yixian County	Baoding City	Hebei	2535	469	512800	112836	322476	66111	264432	119090	2004744	56360	393220	34074	64942	35259	18882	10402	317589	3802010	835196	43082.7	22652	558497	20530	7748	236598	88427	2401	2046	23703	746615	211048	0.00142633	1680
130634	2012	Quyang County	Baoding City	Hebei	1084	367	593015	133135	520520	54204	264586	162166	611521	27408	154579	22540	25461	16118	3698	3243	982559	5873490	2810926	41085	5799	53360	19964	4263	369567	77637	1556	1057	53378	364781	67695	0.00184681	1040
130634	2013	Quyang County	Baoding City	Hebei	1084	367	604210	135006	530922	42030	266305	160350	635532	27967	168803	5764	58469	14100	4564	3841	899617	4134750	1947662	44339	5625	536677	11605	3984	363841	76633	1646	1155	57353	376874	47807	0.00169922	1040
130634	2014	Quyang County	Baoding City	Hebei	1084	367	602010	138438	515839	42371	266812	158600	670797	27058	178843	9641	63842	14500	5073	4050	898827	3960975	1903323	44428	5062	537381	12257	4371	377749	79175	1746	1160	53432	393942	50858	0.00107598	1210
130634	2015	Quyang County	Baoding City	Hebei	1084	367	604140	139268	495672	42689	267495	157287	663264	24782	182227	23553	57724	15600	5585	4321	121704	2192437	1165134	44475	4809	544076	12988	5122	404422	82878	2196	1435	51426	367700	60173	0.00164374	1210
130634	2016	Quyang County	Baoding City	Hebei	1084	367	600735	140463	519636	42557	268145	159664	702743	26216	181114	25330	63715	17300	6300	4646	132445	2724833	1277925	43840	10205	293258	13535	5971	417861	83487	2329	1691	46421	425058	77559	0.00178659	1380
130634	2017	Quyang County	Baoding City	Hebei	1084	367	554700	141065	506247	42996	268761	154870	857503	22934	223430	14618	108241	19071	7094	4934	131090	3561743	1.12314e+06	77398.7	4241.56	502420	6478	2979	160822	85875	2635	2889	40329	429106	76651	0.00158665	1380
130634	2018	Quyang County	Baoding City	Hebei	1084	367	603640	144307	394799	41433	268164	129315	978278	19909	244997	15535	52863	21302	8173	5225	131090	3695984	1022058	29054	4496	299018	13434	2845	160027	89884	2817	2817	33428	454313	139442	0.00161664	1380
130634	2019	Quyang County	Baoding City	Hebei	1084	367	601445	146025	366666	40294	268944	125236	1221962	19151	301561	12333	56360	23304	9301	5594	236468	3345864	1103823	29221	4631	295539	13333	2791	146253	92152	2727	2784	29407	453367	160278	0.00137349	1580
130634	2020	Quyang County	Baoding City	Hebei	1084	367	504050	96896	365465	55238	259316	128941	1246341	18052	333345	12032	42321	24444	10166	5957	194956	4064035	839653	30961	5094	320652	14113	2566	144671	91157	2634	2799	27736	687109	206726	0.00162353	1580
130634	2021	Quyang County	Baoding City	Hebei	1076	367	583290	105323	331812	66133	255515	108401	1425604	18955	394935	15384	43750	26505	11312	6088	228541	4538504	917239	32284	5196	320652	18658	2515	70496	91815	2945	2237	27637	848561	214325	0.0021083	1580
130634	2022	Quyang County	Baoding City	Hebei	1076	367	542620	102803	318688	78971	260683	113153	1505836	20092	439415	14459	65838	33552	16792	9244	226256	6008700	1008963	37690	5300	317445	16576	2314	67643	87041	3082	2225	22000	864201	244750	0.00166811	1580
130635	2012	Lixian County	Baoding City	Hebei	652	232	340660	75170	304420	22831	173649	72370	970573	191601	89146	147628	43760	20598	9433	6359	103353	884760	371806	41536	26481	503510	25302	13033	397809	43756	896	926	55468	316353	39352	0.00179311	1150
130635	2013	Lixian County	Baoding City	Hebei	652	232	353485	75717	297436	28280	175530	72744	1037788	212890	84412	146894	9045	19500	11337	8958	133162	1013691	425615	38973	33032	179171	21360	12777	411743	47647	888	942	21775	335341	49671	0.00152866	1150
130635	2014	Lixian County	Baoding City	Hebei	652	232	352670	77489	322625	35813	176466	72980	1068131	215795	83310	164532	10044	19900	12560	9271	119861	1145415	483987	38728	35014	192194	22182	12804	452799	47876	895	989	46203	333395	52092	0.00120915	1310
130635	2015	Lixian County	Baoding City	Hebei	652	232	364925	78483	313828	36401	178349	72662	887784	128993	88410	78444	12085	21500	13790	9776	154706	1224706	534325	38788	32213	201477	22486	14027	472885	51082	987	1000	48019	306146	61915	0.00194027	1310
130635	2016	Lixian County	Baoding City	Hebei	652	232	364870	80555	332712	38083	178648	72854	995771	117053	88346	75220	13129	23600	15266	10068	153300	1348271	591162	38948	32205	153516	22499	12803	481036	53238	1210	1575	45404	365135	75539	0.00181862	1480
130635	2017	Lixian County	Baoding City	Hebei	652	232	363635	82946	308574	38697	178922	66500	964649	104104	58476	55662	9301	25645	16685	10823	190762	1454965	521480	80654.6	25340	453301	13818	5733	201541	54622	1366	1446	37915	371226	78923	0.00124681	1480
130635	2018	Lixian County	Baoding City	Hebei	652	232	323290	78539	262772	39214	158302	57384	993381	115049	64523	80023	31561	27902	18220	11136	185039	1619760	505836	34515	27114	174666	22609	12469	204663	53696	1282	1282	31401	382132	128076	0.0016136	1480
130635	2019	Lixian County	Baoding City	Hebei	652	232	324860	84982	288269	39210	159341	57485	982068	121328	58959	81487	37996	30134	20151	11869	281980	1836002	455252	33241	29012	184419	25553	12286	205444	54666	1475	1143	27630	372803	171546	0.000968788	1680
130635	2020	Lixian County	Baoding City	Hebei	653	232	314315	58309	239254	39678	136189	54148	1014048	137873	69100	106689	34806	31224	21771	12816	246580	2134000	265972	37229	30753	197011	27394	10211	209153	56059	1628	1095	28232	394857	136451	0.00137805	1680
130635	2021	Lixian County	Baoding City	Hebei	653	232	310400	30028	175068	39604	122119	61764	1155389	148903	66946	123355	36274	33690	24186	13885	220428	2421986	293050	35878	31061	216712	39903	10722	166606	57107	1675	1785	27375	299084	79986	0.00176806	1680
130635	2022	Lixian County	Baoding City	Hebei	653	232	314560	26292	170480	20489	121924	62069	1221091	135502	78171	121314	42557	34087	16748	9230	236934	2873641	272536	35362	33856	212378	39493	9864	176940	57462	1810	1880	27466	299084	72512	0.0013923	1680
130636	2012	Shunping	Baoding City	Hebei	708	237	274750	53399	223585	13812	128195	46773	533007	390458	98041	232750	42638	18371	9926	6757	111929	935728	462596	37275	54126	834065	20086	47409	653624	28898	921	582	32045	179037	26006	0.0017258	1150
130636	2013	Shunping	Baoding City	Hebei	711	237	274855	53551	222246	27016	128609	46420	569577	382802	98904	243717	39763	19700	11114	5629	140758	1110212	509740	34799	56897	516340	26790	47409	661809	28704	1011	590	31217	185339	25466	0.00136526	1150
130636	2014	Shunping	Baoding City	Hebei	711	237	271710	53780	207227	35894	129184	45757	577526	197063	97123	129920	39166	19900	12308	5919	148851	1275436	576803	34843	56458	529350	26851	48366	659096	29519	976	698	33453	187320	27694	0.00123281	1310
130636	2015	Shunping	Baoding City	Hebei	711	237	271690	53952	200421	36663	129395	45156	570798	220813	95352	160080	36776	21600	13478	6078	220651	1398560	635190	34918	55691	538660	27414	52696	671829	31090	937	688	30173	218051	43351	0.00171495	1310
130636	2016	Shunping	Baoding City	Hebei	711	237	272640	54843	188939	37352	130204	44646	594146	230653	97989	180858	41037	23300	14893	6434	220228	1561390	695952	34842	54909	312676	20279	50215	675909	31995	1057	919	28706	255754	51808	0.00165846	1480
130636	2017	Shunping	Baoding City	Hebei	711	237	272265	55190	175416	36663	130702	44069	531161	209292	91554	125494	32848	25136	16159	6569	256955	1790343	695952	29114.7	51614	294493	10885	6982	612798	33584	1109	1996	25232	262191	54193	0.0012893	1480
130636	2018	Shunping	Baoding City	Hebei	712	237	281120	64123	157511	36315	128245	39570	544147	188816	95300	145496	51961	26921	17355	7049	277511	1981666	640276	36846	49549	312911	37022	49377	617107	35855	1270	1270	23400	265000	71000	0.00175947	1480
130636	2019	Shunping	Baoding City	Hebei	712	237	283925	76076	145656	36920	127414	37078	599463	208322	64918	154626	41614	27998	18223	7521	365011	2287524	653082	33028	50044	279872	38023	44659	603317	37511	1207	1352	23911	277380	73770	0.00098625	1900
130636	2020	Shunping	Baoding City	Hebei	712	237	263560	50383	127295	26037	91987	38968	615940	216747	66676	140020	21872	30648	10473	7706	396188	2632006	600835	34701	48042	298028	40855	38185	601658	39346	970	1209	21923	213984	57819	0.00133799	1900
130636	2021	Shunping	Baoding City	Hebei	712	237	292935	36008	147609	19305	97352	46104	1142359	210245	37935	169060	11451	35280	16482	8668	343585	3078252	594827	29213	48522	286107	29083	41622	622344	37091	970	1531	23520	234886	69234	0.00186442	1900
130636	2022	Shunping	Baoding City	Hebei	712	237	291700	28282	147567	19835	96569	46917	1300605	195528	30186	165848	15378	38009	19561	11514	381002	3659189	624568	28752	44155	286107	25468	45368	612637	31515	929	1628	25776	230921	62048	0.00134787	1900
130637	2012	Boyo Prefecture	Baoding City	Hebei	331	133	281010	71799	242010	14666	125198	85301	609378	280418	37766	191187	21426	16678	3079	3188	85084	1143538	556668	21672	45185	882720	28406	28985	483240	36306	727	807	26524	221172	31437	0.00202485	1040
130637	2013	Boyo Prefecture	Baoding City	Hebei	331	133	291125	76283	244366	14925	125827	86802	716392	264545	42623	174600	12929	16700	4286	3558	220951	1385691	635628	22311	41118	191855	32173	30835	474994	38465	737	818	27319	232230	31380	0.00172472	1040
130637	2014	Boyo Prefecture	Baoding City	Hebei	331	133	293605	77394	258713	15353	126042	90489	726926	173380	39022	137708	14012	17200	4859	3680	222650	1538348	719751	22292	40895	191090	34728	29452	467996	41123	1009	913	25258	213874	28748	0.00149366	1210
130637	2015	Boyo Prefecture	Baoding City	Hebei	331	133	292985	78557	236427	17032	125167	87576	713913	197240	43964	152296	13818	18900	5442	3868	232106	1712299	788373	22336	41191	194267	34012	33289	457580	41286	993	1047	25358	215895	33748	0.00197567	1210
130637	2016	Boyo Prefecture	Baoding City	Hebei	331	133	290020	78735	258983	17891	126121	87668	648702	212350	50899	135149	17172	20800	6101	4047	251932	1897530	862656	21880	42045	78128	34703	29546	444160	43746	1075	1170	25542	253816	46299	0.0020426	1380
130637	2017	Boyo Prefecture	Baoding City	Hebei	331	133	281595	83391	242625	17964	126103	87650	642453	204455	49236	151067	14705	22923	6863	4319	308435	2042669	885107	37175.1	46597.2	170263	15180	8524	481333	44295	1115	1627	21202	259134	53200	0.00188407	1380
130637	2018	Boyo Prefecture	Baoding City	Hebei	331	133	290225	85886	228296	17508	119555	82116	599860	210988	47297	177428	29688	25536	8065	4575	302266	2217118	876256	18189	44267	81083	42922	26365	418009	45530	1948	1948	17664	269078	89155	0.00155532	1380
130637	2019	Boyo Prefecture	Baoding City	Hebei	331	133	290835	88011	214546	17430	117767	77644	634863	179602	72100	133621	40905	27783	9218	4896	445014	2521867	946356	18423	47808	85628	45837	27562	394323	46744	1780	2112	15393	264181	125491	0.00158136	1580
130637	2020	Boyo Prefecture	Baoding City	Hebei	331	133	261590	59588	204053	16291	120248	63842	701063	198956	86885	153257	45082	29311	10112	5249	437485	2934962	1121655	19901	44940	92868	48822	24732	391397	45941	1909	2163	15396	267163	75941	0.00190675	1580
130637	2021	Boyo Prefecture	Baoding City	Hebei	331	133	294885	27483	150618	19726	98415	45960	811657	206914	90290	147745	36531	32296	11516	5984	399561	3475512	1217836	19651	47187	93797	33500	25227	372845	45117	2003	1746	14785	217248	67602	0.0025799	1580
130637	2022	Boyo Prefecture	Baoding City	Hebei	331	133	284065	27965	148286	19805	91956	47863	827073	219329	96517	155254	37776	31861	15308	8463	414254	4221127	1132587	37940.8	42468	95673	37146	23966	362230	42337	2198	1761	14843	209453	54944	0.00172609	1580
130638	2012	Xiong County	Baoding City	Hebei	524	223	273305	59058	230895	14141	127787	87853	477842	107596	155129	68713	26707	16078	6704	5004	103598	594468	205094	46210	25468	282935	11034	8554	498750	29433	723	679	33741	189388	28820	0.00181235	1150
130638	2013	Xiong County	Baoding City	Hebei	514	223	271240	59256	228991	16438	127865	87609	518534	107596	171638	63919	33709	19600	8379	5939	163928	722660	234306	41041	25449	379977	13449	8554	524627	29800	788	706	23010	267287	33670	0.00168302	1150
130638	2014	Xiong County	Baoding City	Hebei	514	223	270620	59835	206936	17291	127641	87476	544828	94178	185155	71933	35077	19900	9195	6374	157595	824287	265438	41259	24886	383846	13786	8609	530526	30821	788	729	29819	215789	35968	0.00101756	1310
130638	2015	Xiong County	Baoding City	Hebei	514	223	272165	60247	224291	16593	127667	87773	536739	89845	166342	68900	34488	21500	10114	6728	203642	912508	292034	42326	23931	397500	14247	9209	544100	31085	868	787	26425	194129	38804	0.00165642	1310
130638	2016	Xiong County	Baoding City	Hebei	514	223	270760	60972	204710	16184	126653	86443	604598	100080	192745	70185	37531	23400	11187	7173	220401	1043346	323715	42581	26230	316222	14458	8527	544781	30900	1101	1207	24198	234416	48037	0.00174422	1480
130638	2017	Xiong County	Baoding City	Hebei	514	223	262435	61388	196981	16297	127003	85160	604288	110652	142620	61895	30450	25228	12306	7588	220947	1173554	412110	37065.5	24246	311201	22589	12889	325829	31538	1222	968	20058	238436	50069	0.00124775	1480
130638	2018	Xiong County	Baoding City	Hebei	661	223	270265	62615	158282	17498	125703	75352	630131	120116	153270	89520	30300	27322	13623	8028	248562	1291519	436837	41691	22064	313426	16483	8134	339368	32940	1059	1059	17227	266738	88562	0.00163941	1480
130638	2019	Xiong County	Baoding City	Hebei	661	287	270920	63517	152276	17160	126035	74582	669320	136274	155303	100454	31495	29399	15149	8461	248210	1437641	419364	41912	24050	326242	20952	7664	292957	33394	1124	1001	16622	251759	110647	0.00126159	1680
130638	2020	Xiong County	Baoding City	Hebei	678	287	234375	55545	141870	16982	96155	74939	699650	153080	168094	106953	21942	30524	17383	9026	258459	1634549	448719	44856	22366	350383	22735	6756	276164	34086	1304	1074	15927	187333	51730	0.00149088	1680
130638	2021	Xiong County	Baoding City	Hebei	677	287	243610	28353	139984	16552	95551	55273	779747	151549	179028	95219	35171	32783	19433	10911	242016	1862625	285547	57030	23484	332864	15694	6418	184701	32665	1282	1642	16327	185450	50929	0.0018461	1680
130638	2022	Xiong County	Baoding City	Hebei	677	287	243365	28353	140777	16516	95697	55089	813406	140941	198633	93193	38783	31039	14790	8100	248816	2170196	271270	41740.1	24423	342850	15038	6546	182791	33310	1418	1672	15093	182561	52827	0.00163972	1680
130681	2012	Zhuozhou	Baoding City	Hebei	742	404	450880	116375	424260	13709	246305	134469	692231	64681	92037	40189	40774	18126	8551	5420	68446	444544	124502	52970	15392	293960	15313	5682	145755	46619	717	714	57322	342838	49197	0.00174748	1150
130681	2013	Zhuozhou	Baoding City	Hebei	751	404	463060	117523	426634	30466	247207	134223	760999	63413	88187	39209	10348	20300	9045	4713	173764	465235	142077	48162	14776	512560	3728	5213	142428	47283	702	740	33538	371267	51087	0.00139945	1150
130681	2014	Zhuozhou	Baoding City	Hebei	751	403	461685	119401	403026	42058	248127	133686	625581	51744	88474	29577	11241	21000	10170	5052	180451	483201	161074	47980	15810	525686	3794	5201	142174	52642	702	769	54713	379205	52906	0.00118895	1310
130681	2015	Zhuozhou	Baoding City	Hebei	751	402	473875	120603	367164	46135	254416	123026	575730	49273	96635	28512	19619	22700	11125	5402	232298	562101	177076	47848	12119	540370	3810	5921	146762	57360	1100	930	52239	362669	67605	0.00178893	1310
130681	2016	Zhuozhou	Baoding City	Hebei	751	402	474575	122913	333238	55686	258655	117433	578793	53667	100045	42470	16462	24500	12316	5746	325573	707991	195608	48427	13504	401796	4268	4913	203297	58961	1243	1255	47874	412194	76948	0.00170563	1480
130681	2017	Zhuozhou	Baoding City	Hebei	751	402	464220	143541	313110	40141	240899	112108	560897	48114	84433	31137	15311	26481	13436	6100	262386	856515	215169	17875.2	12694	79158	28994	49781	140350	62924	1593	1298	40735	417799	82852	0.00124549	1480
130681	2018	Zhuozhou	Baoding City	Hebei	751	402	513750	164414	324553	41157	233616	116395	594266	49204	86740	39976	36766	28388	14444	6458	306249	948888	213017	55504	11425	404159	5422	2716	111525	70754	1627	1627	32900	392000	87900	0.00167663	1480
130681	2019	Zhuozhou	Baoding City	Hebei	751	402	513285	168059	292366	37875	231551	110902	666851	55292	86604	39383	49275	29722	14848	6907	309040	1037494	191715	56597	11539	406328	5498	1650	107502	73112	1921	1659	30305	389652	105148	0.000949665	1900
130681	2020	Zhuozhou	Baoding City	Hebei	751	402	503435	79099	235315	35019	164307	106623	682020	62396	92562	36133	51939	29505	11651	7417	344713	1219131	184046	60609	10500	430367	6048	1512	104049	71752	1357	1744	26675	390528	88225	0.00134223	1900
130681	2021	Zhuozhou	Baoding City	Hebei	751	402	523005	72059	299532	40732	198861	105050	875209	66140	67023	49730	32464	33252	15466	8367	323536	1294548	200610	32737.2	11130	400241	23787	1527	97805	70563	1444	1690	27639	529498	167231	0.00179218	1900
130681	2022	Zhuozhou	Baoding City	Hebei	751	402	521935	73027	308246	55076	215435	104733	992236	64817	54731	48048	34277	33719	16798	9532	318118	1422810	206628	34434	11130	364219	22258	1680	96680	68253	1444	1700	25589	701566	208335	0.00132477	1900
130682	2012	Dingzhou City	Baoding City	Hebei	1274	485	574010	141718	512550	40093	260582	160749	827526	274973	218046	156160	45097	15780	4643	3525	123052	780120	326645	53344	44927	581460	20293	33174	1089023	77264	1630	954	65358	338897	47609	0.00181944	1040
130682	2013	Dingzhou City	Baoding City	Hebei	1283	486	584530	142344	514526	39919	261085	160596	926010	274973	239983	164379	102967	16300	5242	4335	145545	906789	463293	51409	46275	302145	21326	35292	1046970	73994	1580	926	49188	361192	43961	0.00174836	1040
130682	2014	Dingzhou City	Baoding City	Hebei	1284	486	580205	143215	493447	38257	261614	156792	974391	156014	261903	100380	108662	17000	5976	4755	162559	1033999	526278	51808	44333	311226	24525	37377	1015744	72652	1638	992	60668	381673	50225	0.00122189	1210
130682	2015	Dingzhou City	Baoding City	Hebei	1284	486	581115	144662	480355	41490	258547	146359	1109316	145534	264130	100192	107977	18500	6657	5027	206222	1167662	580426	52420	39900	316939	25251	40618	1028414	72615	1753	1020	51352	436987	59372	0.00184987	1210
130682	2016	Dingzhou City	Baoding City	Hebei	1284	486	582255	144225	501789	43436	260140	147619	1175005	149342	257350	94656	117935	20400	7476	5286	211326	1289900	643407	48109	43798	234913	27095	37875	1092674	73168	1946	1526	49407	416440	79650	0.00191293	1380
130682	2017	Dingzhou City	Baoding City	Hebei	1284	486	562140	148993	485890	40931	254434	140216	1255607	135391	223739	95708	126574	22337	8358	5661	225166	1393362	688445	44088.1	40294	330391	4653	4807	758971	73971	3105	1326	41419	424202	84642	0.00168744	1380
130682	2018	Dingzhou City	Baoding City	Hebei	1284	470	584365	150004	462916	41212	247395	137157	1105965	147674	205133	118941	44241	24794	9328	6086	288182	1554556	667792	40386	37473	243071	37541	30106	751225	75928	3140	3140	35241	447173	147990	0.00158589	1380
130682	2019	Dingzhou City	Baoding City	Hebei	1284	470	580400	153733	417174	40368	235374	126715	1086966	152357	281484	87451	61655	27323	10470	6445	351086	1772760	621047	38942	35225	245048	38671	29317	728147	75781	2962	2918	31580	439655	180657	0.00131986	1580
130682	2020	Dingzhou City	Baoding City	Hebei	1284	470	532795	104856	354766	52742	255612	129446	1183192	163070	341221	97099	61602	28662	11380	6863	439527	2041703	701334	41633	32055	260992	41424	25212	750937	76542	3435	2852	30941	702536	227274	0.00172038	1580
130682	2021	Dingzhou City	Baoding City	Hebei	1284	470	534320	101955	292736	57687	250110	120568	1245976	148394	317638	152330	38364	30840	12780	6337	359993	2338250	772525	50550	31414	268822	32416	27481	566219	75180	3317	2116	31405	714193	205981	0.00226872	1580
130682	2022	Dingzhou City	Baoding City	Hebei	1284	470	531990	90892	309388	64258	246334	114870	1300268	149878	346306	143676	61435	34534	17298	9095	336913	2725798	733899	37487	30157	295704	32714	27756	542545	74308	3291	2210	31413	739255	200430	0.00162031	1580
130683	2012	Anguo	Baoding City	Hebei	486	198	621500	134311	540770	28390	263172	163407	574304	169663	102104	105290	36425	14873	3308	3203	130031	973985	216352	44430	28229	530645	20312	25937	473600	86494	1718	1315	57691	403437	51635	0.00172661	1040
130683	2013	Anguo	Baoding City	Hebei	486	198	631315	138642	552476	28311	268048	163980	630998	166336	109445	105290	42826	13600	4401	3508	138860	1124153	246550	39997	35935.2	540951	11817	24016	478076	85900	1952	1404	57632	338524	54933	0.00156735	1040
130683	2014	Anguo	Baoding City	Hebei	486	198	644210	139438	586164	38464	268629	164701	666475	116973	110946	81660	45252	15100	5031	3687	142524	1251526	278706	39809	37364	548587	12043	24777	455472	99479	2066	1395	62400	412100	62400	0.000893365	1210
130683	2015	Anguo	Baoding City	Hebei	486	198	651660	141599	622476	38581	269668	165617	703293	127460	116587	95114	46817	16900	5674	3976	207007	1389481	305764	37961	37272	575437	12256	26479	486670	107848	2014	1470	57500	387000	73695	0.00152813	1210
130683	2016	Anguo	Baoding City	Hebei	486	198	651550	152590	658523	44312	270379	169338	782404	121138	121404	89975	47220	18600	6378	4035	206447	1479879	335383	38953	34219	387067	12473	25789	497432	113499	2373	2068	50552	488432	93879	0.00169333	1380
130683	2017	Anguo	Baoding City	Hebei	486	198	591785	158804	599777	41581	273228	165364	930473	129943	125284	94521	40651	20332	7143	4330	272133	1713771	426373	54464.9	32009	403000	35500	29650	335042	117817	2782	1555	42523	501858	94960	0.00150531	1380
130683	2018	Anguo	Baoding City	Hebei	486	198	663360	173135	525366	45847	258374	139118	1036313	139317	134697	97286	30873	22507	8086	4468	320859	1934805	439164	36804	32009	447848	16117	18548	326384	124903	3200	3200	35698	530456	157228	0.00145773	1380
130683	2019	Anguo	Baoding City	Hebei	486	198	660445	177181	549056	42664	262348	139580	1132220	147983	161776	103345	27032	24645	9218	4713	317359	2100755	456731	36095	34890	477933	20534	17317	373587	127588	3130	3180	31425	525606	219728	0.00130496	1580
130683	2020	Anguo	Baoding City	Hebei	486	198	634250	130562	499430	42975	285988	112419	1215231	153097	177184	79844	23346	25877	10094	5008	357371	2413128	369757	38487	38030	523372	22232	15122	377607	128036	2885	3108	31090	618335	175353	0.00154625	1580
130683	2021	Anguo	Baoding City	Hebei	486	198	734535	101968	357708	55615	270896	117560	1355811	142380	188809	100136	39419	28387	11456	6028	347001	2834288	416060	42985	38791	575709	26419	14517	214473	125252	2981	2156	32308	793672	220358	0.00204119	1580
130683	2022	Anguo	Baoding City	Hebei	486	198	704190	126700	352134	51932	288639	120530	1405032	150923	220168	107243	38311	34450	17880	9571	345006	3258391	403578	42974	41118	604494	27869	13501	210529	123429	3010	2152	30490	834285	221855	0.00160753	1580
130684	2012	Gaobeidian City	Baoding City	Hebei	618	409	542700	115000	484395	17938	268224	149498	778511	126446	137211	69045	26993	17720	8348	5521	102065	808933	363601	61658	37429	210310	33064	11043	683158	61462	765	896	61223	403417	50656	0.00180803	1150
130684	2013	Gaobeidian City	Baoding City	Hebei	618	409	540500	115409	487807	38639	268005	146414	868506	120425	132790	73845	25805	18800	9739	7216	100090	896286	415952	60305	28629	616738	24764	12135	655050	78547	847	909	56325	423980	58483	0.0015761	1150
130684	2014	Gaobeidian City	Baoding City	Hebei	618	409	554415	115765	519314	28164	268632	150340	880273	71639	131802	50527	28553	19600	10864	7695	113760	1021590	472362	60106	27198	626579	25020	12147	664782	77661	929	880	57740	430406	61611	0.00115908	1310
130684	2015	Gaobeidian City	Baoding City	Hebei	618	409	552065	115889	496161	42323	268604	149986	919987	80498	142113	59615	32647	21400	11993	8061	131428	1127587	522149	58448	23661	640895	25450	13073	683174	72758	1498	1173	53565	390393	74647	0.00191813	1310
130684	2016	Gaobeidian City	Baoding City	Hebei	618	409	551625	116978	511399	39950	270234	150643	964576	92168	143965	62975	33471	23200	13264	8402	149148	1249197	582053	60393	25216	486504	25729	12339	693886	75043	1623	1365	43773	450582	80406	0.00186863	1480
130684	2017	Gaobeidian City	Baoding City	Hebei	618	409	523245	116907	484243	43802	270532	144827	1070459	84007	152083	49750	51761	25052	14471	8829	166821	1335073	416092	41270.4	28502	234363	28199	34154	728729	78237	1912	2308	36672	457003	84400	0.00119292	1480
130684	2018	Gaobeidian City	Baoding City	Hebei	620	409	552755	128131	458060	41936	281337	143507	1133739	87832	160529	41360	23156	27056	15846	9266	170157	1477806	457702	56621	26792	501655	57878	10042	707396	80410	1736	1736	29414	479838	155806	0.00155064	1480
130684	2019	Gaobeidian City	Baoding City	Hebei	620	409	554190	130385	491963	40754	282891	143750	1094759	77667	163764	45495	18899	29085	17446	9923	165052	1654514	498895	59501	24381	504914	59618	9880	619501	81653	2052	1727	27586	461629	165421	0.000975649	1680
130684	2020	Gaobeidian City	Baoding City	Hebei	620	442	553455	98377	415790	39025	250927	123531	1188636	82018	175692	41681	19681	30199	18748	10405	267012	1857786	506228	67195	22918	530951	64859	8154	629780	81644	1560	1830	28154	483215	128975	0.0013948	1680
130684	2021	Gaobeidian City	Baoding City	Hebei	620	442	520440	100651	320994	43595	239383	111121	1317736	76277	211726	45322	36817	32674	20947	10534	282770	2149189	554550	63863	22689	568118	51482	8725	333674	81317	1893	1830	25454	562105	166022	0.00177305	1680
130684	2022	Gaobeidian City	Baoding City	Hebei	620	442	520530	101533	313584	70376	239383	111121	1401485	75514	248211	43956	30036	33726	17872	9585	283880	2561997	582278	54028.4	20420	545393	44897	8638	352748	79382	1933	1857	25832	846910	226687	0.00143768	1680
130702	2012	Qiaodong District	Zhangjiakou City	Hebei	94	9	322520	75573	270878	11544	156824	107532	427440	89164	109843	53640	32755	15401	4054	3082	73565	572906	281098	29990	27385	513905	14515	8787	891046	35901	881	854	29280	202096	24932	0.00179342	1040
130702	2013	Qiaodong District	Zhangjiakou City	Hebei	94	9	321905	75815	284425	14898	157518	108036	451216	92879	152715	57678	27853	18000	4368	2850	82199	653129	322187	31081	25835	419332	9717	9763	857112	37027	865	635	22156	213711	27347	0.00173715	1040
130702	2014	Qiaodong District	Zhangjiakou City	Hebei	94	9	322850	75921	293421	17678	158083	108130	478662	65466	163764	41719	17905	18700	4902	2972	92491	732078	366779	31400	24775	423561	9925	9856	858556	37755	1167	821	32718	228905	30668	0.00109907	1210
130702	2015	Qiaodong District	Zhangjiakou City	Hebei	94	9	322410	77557	321839	17639	159028	108276	525295	58086	189430	36782	18366	20700	5421	3164	110852	814436	404084	31506	24430	390480	10083	11085	922381	38971	1324	869	30165	210649	38217	0.00166076	1210
130702	2016	Qiaodong District	Zhangjiakou City	Hebei	94	9	323515	82537	353326	17825	161609	109533	534178	62207	209507	38227	18645	22700	6050	3246	111439	903647	449208	31492	25689	243683	10263	9983	990996	39042	1239	1185	27087	243462	45084	0.0018485	1380
130702	2017	Qiaodong District	Zhangjiakou City	Hebei	94	9	302575	83705	383242	17654	162690	110265	512488	53352	177772	34581	16256	24780	6800	3446	119037	1023925	397537	35136.6	24517	428116	12597	26174	789352	38372	2782	2678	23653	253096	47266	0.00151634	1380
130702	2018	Qiaodong District	Zhangjiakou City	Hebei	374	47	321115	84094	343329	17422	159777	108224	589313	50684	191982	35716	37311	27208	8037	3715	124989	1085360	421389	29550	23291	263439	20585	9826	776453	38215	1305	1338	20717	266268	72101	0.00164584	1380
130702	2019	Qiaodong District	Zhangjiakou City	Hebei	374	47	323715	90554	331260	19412	159177	103962	693552	45185	224719	35827	39757	29412	8961	3971	124989	2190790	429817	30020	25387	280555	20061	7439	837461	33913	1224	1411	19741	259369	77836	0.0013494	1580
130702	2020	Qiaodong District	Zhangjiakou City	Hebei	374	48	284335	65134	337822	16354	151070	104504	772098	49956	246276	35373	41331	30475	15712	4179	270567	2641675	427822	32125	23356	309264	22014	6825	802456	32631	1527	1422	19437	330230	80459	0.00155083	1580
130702	2021	Qiaodong District	Zhangjiakou City	Hebei	374	47	291055	35538	181936	19239	111784	75167	875506	51954	279029	41942	45367	32732	11832	5154	312767	4029150	499592	24802	21254	337098	21660	7439	407501	35715	1446	1646	19283	234086	62194	0.00202375	1580
130702	2022	Qiaodong District	Zhangjiakou City	Hebei	374	47	294375	38110	156472	18990	101564	63808	954218	55071	195408	42321	39076	31788	15415	8401	303384	4056190	454629	40184.1	21041	326985	20752	6695	419644	37047	1675	1682	18959	254354	63895	0.00161977	1580
130703	2012	Qiaoxi District	Zhangjiakou City	Hebei	103	20	272145	50662	191832	8013	148771	61529	379102	54177	95324	25184	32103	15930	7070	4999	119315	502731	116203	53902	18487	192705	6635	4290	614827	26950	682	836	25368	142263	21289	0.00178323	1150
130703	2013	Qiaoxi District	Zhangjiakou City	Hebei	103	20	270730	50682	190726	18530	123972	51577	413973	49252	119390	25830	28941	17500	8054	5181	183946	512753	133339	39286	13325	381341	2606	4165	583384	29788	660	587	28033	184451	23008	0.00157498	1150
130703	2014	Qiaoxi District	Zhangjiakou City	Hebei	103	20	280795	50062	194292	20307	122563	54575	426139	45312	120047	15142	17788	17600	9117	5509	135999	580101	151637	39248	13244	383674	2626	4192	589549	31631	670	619	29225	191693	25199	0.00109736	1310
130703	2015	Qiaoxi District	Zhangjiakou City	Hebei	103	20	281900	50092	188407	19183	123568	52799	443507	31502	134102	14724	19352	19000	10147	5907	160116	628751	180044	39295	15241	388046	2686	4622	618658	30504	670	597	24655	182539	30268	0.00185433	1310
130703	2016	Qiaoxi District	Zhangjiakou City	Hebei	103	20	272980	50248	196700	33827	124170	54823	469626	34064	147437	21197	22516	20500	11151	6215	219520	696214	199960	39208	16395	260016	2690	4215	644610	34476	813	739	23433	208034	38453	0.00185157	1480
130703	2017	Qiaoxi District	Zhangjiakou City	Hebei	119	20	261795	63526	181137	34817	123749	54585	489479	30581	129283	11947	18622	22072	12088	6548	321804	828953	254789	59439.9	13808	502968	27324	12115	200042	35733	1912	1537	19048	212265	41339	0.00113631	1480
130703	2018	Qiaoxi District	Zhangjiakou City	Hebei	119	20	270420	86799	240450	35517	127838	70880	519648	33661	140736	13850	48598	23860	13176	7008	329211	929211	242049	27241	13256	287091	7133	4109	200305	37452	950	924	15412	242475	70960	0.00148963	1480
130703	2019	Qiaoxi District	Zhangjiakou City	Hebei	119	20	274780	90182	225102	41829	127243	68714	523533	35223	135477	26522	36690	25626	14401	7174	341548	1017093	256572	27379	12991	288499	7853	4081	185562	36412	1022	1016	14521	234214	79553	0.000994639	1680
130703	2020	Qiaoxi District	Zhangjiakou City	Hebei	119	19	224285	58014	242929	20360	123429	58641	559608	38234	156394	23099	28583	26984	15108	7474	374375	1135501	251441	29772	12082	303918	8568	3631	185907	35999	1417	947	14390	213775	54402	0.00141425	1680
130703	2021	Qiaoxi District	Zhangjiakou City	Hebei	119	20	234290	29342	140997	26778	89713	49384	668212	35940	180303	25438	31178	29686	18110	9184	307833	1247893	155468	31384	13049	306957	12237	3522	109675	34443	1380	1790	14570	177142	47037	0.00177109	1680
130703	2022	Qiaoxi District	Zhangjiakou City	Hebei	119	20	243430	29342	141364	26876	93551	54869	700842	33065	135888	26003	43059	30172	14900	7930	304755	1417574	160132	36355	13832	279331	11972	3381	107922	35224	1459	1684	14453	181023	49962	0.00147564	1680
130706	2012	Xiahuayuan District	Zhangjiakou City	Hebei	315	46	382595	84042	302798	11812	196691	94417	754818	98599	85832	141111	37948	19109	9113	5827	75365	67802	139984	47581	25716	371025	23739	18568	483569	48190	795	845	51433	316373	39365	0.00183894	1150
130706	2013	Xiahuayuan District	Zhangjiakou City	Hebei	315	46	393515	84796	324080	28658	199138	94230	867286	95727	98548	137001	35988	22200	10804	6824	92805	72905	160450	44057	30973	327919	7899	18947	469197	46143	780	660	64589	348335	49239	0.0013375	1150
130706	2014	Xiahuayuan District	Zhangjiakou City	Hebei	315	46	392305	87340	355077	34277	203121	95115	907527	96694	101265	103309	18239	23700	12041	7362	96531	73641	182086	43923	28185	341500	8351	18959	475956	50660	992	662	66039	352257	55890	0.00130457	1310
130706	2015	Xiahuayuan District	Zhangjiakou City	Hebei	315	46	391955	88388	389862	24384	206168	96542	975378	93878	105180	71623	21642	25700	13186	7936	95753	75144	201382	44672	26494	354475	8452	20955	485860	55966	1160	817	39281	325924	64445	0.00180398	1310
130706	2016	Xiahuayuan District	Zhangjiakou City	Hebei	315	46	393065	88903	410951	30619	210291	98472	1011416	104704	106249	67740	22749	28100	14517	8542	135723	80913	224616	45371	27728	237133	8600	18820	473142	58783	1188	1245	35411	362623	79974	0.00171464	1480
130706	2017	Xiahuayuan District	Zhangjiakou City	Hebei	315	46	381890	88976	449189	35726	211809	99047	799515	92185	91841	68655	19705	30301	15780	9149	168049	89069	222370	29155	25787	253314	10689	9955	433937	54247	1368	1266	30576	373776	82039	0.0012717	1480
130706	2018	Xiahuayuan District	Zhangjiakou City	Hebei	315	46	464365	141575	407836	40617	196954	91121	745941	103270	84113	51657	38416	32422	16932	9771	161762	97085	231265	35620	23466	256712	10328	18617	434454	77400	1341	1118	32988	445965	109655	0.00178742	1480
130706	2019	Xiahuayuan District	Zhangjiakou City	Hebei	315	46	500050	117217	342738	40171	191117	76966	724893	112915	85900	67933	40167	33395	17609	10220	184636	1158280	226640	34828	25109	266281	10745	18302	340434	83850	1481	1128	32059	450235	110385	0.000938597	1900
130706	2020	Xiahuayuan District	Zhangjiakou City	Hebei	315	46	480990	76536	290384	41513	150911	67699	768356	118091	93398	92186	38348	34198	18115	10982	203585	1323365	247038	36722	24105	285608	11527	16342	357569	85261	1521	1183	34478	633938	182241	0.00128574	1900
130706	2021	Xiahuayuan District	Zhangjiakou City	Hebei	315	46	473435	106371	245766	57405	159569	87614	1029211	123996	87929	101274	42721	33940	15908	8161	182581	1570187	251979	34743	26274	279896	31410	15525	343755	74489	1337	1505	32782	713196	216608	0.00180278	1900
130706	2022	Xiahuayuan District	Zhangjiakou City	Hebei	315	46	473715	106879	245830	65353	162317	94466	1256662	132676	164018	96539	35972	36703	17862	9834	188268	1818033	262058	33415	26799	260303	27406	15991	349722	74361	1308	1508	62513	731283	205098	0.00128366	1900
130708	2012	Wanquan District	Zhangjiakou City	Hebei	1162	171	652750	115652	442650	89105	249560	148806	2075326	88478	198966	56890	24884	22884	10588	6971	101607	720011	321912	71573	32188	500695	33654	11861	877977	63931	2275	2284	123815	789882	116407	0.00161842	1320
130708	2013	Wanquan District	Zhangjiakou City	Hebei	1162	171	661820	116973	443963	61942	253765	147619	2236476	89372	207943	55775	57580	23300	11856	8573	113802	815448	367796	71855	39954	505663	30402	11628	875977	66940	2657	2476	74830	612811	97016	0.0013252	1320
130708	2014	Wanquan District	Zhangjiakou City	Hebei	1162	171	670765	115673	419404	61716	253999	146276	2318958	74111	200862	46722	57849	25700	13082	8863	127695	916780	415738	71874	39306	508761	33915	12224	900593	67383	2944	3241	111556	595566	102440	0.0012083	1480
130708	2015	Wanquan District	Zhangjiakou City	Hebei	1162	171	682345	116233	380042	62550	257777	145367	2615967	83811	216248	56609	50825	27900	14246	9353	216265	1014405	455387	71422	38667	509499	34593	12971	926599	70174	3575	3804	103180	531771	116248	0.00158671	1480
130708	2016	Wanquan District	Zhangjiakou City	Hebei	1162	171	692660	118533	407455	62500	258978	146977	2852423	91130	216807	64564	54122	30400	15514	9881	153541	1167353	496160	70107	38107	288526	41244	13395	937961	73963	4002	4774	89360	619147	181298	0.00172796	1650
130708	2017	Wanquan District	Zhangjiakou City	Hebei	1162	171	622360	120681	373192	47007	260533	145442	3269308	83834	209817	64848	61224	33071	16879	10391	158100	1360670	424147	27970.2	42923	260358	2843	4191	698239	77868	4175	857	77557	644218	196733	0.00139177	1650
130708	2018	Wanquan District	Zhangjiakou City	Hebei	1162	170	700420	124221	376405	67845	262196	143720	3486429	88487	224704	65560	24316	35981	18398	11200	161262	1544302	411423	59286	39060	293053	81010	11739	686828	79403	4159	4159	65607	682956	255603	0.00163886	1650
130708	2019	Wanquan District	Zhangjiakou City	Hebei	1162	170	703950	126512	356552	76517	261952	141766	3367371	84278	225814	60782	24622	38859	20109	12017	174163	2035537	386738	57185	39841	294985	71920	10694	706174	81318	4120	3846	61685	673593	373803	0.00102017	1900
130708	2020	Wanquan District	Zhangjiakou City	Hebei	1162	170	673760	108718	313246	62648	287586	138021	3513351	87237	241799	55547	11479	40388	21557	12752	440691	2239095	345244	63966	36255	320085	78980	9810	673008	81821	4047	3679	58420	956470	324526	0.00126692	1900
130708	2021	Wanquan District	Zhangjiakou City	Hebei	1147	170	693655	107255	348442	58802	298691	125768	3714300	95088	246073	55924	22328	43336	23948	13797	457977	2861671	414054	3990.61	38068	352094	60064	10791	433490	84166	4243	2448	61804	1017262	319508	0.00188708	1900
130708	2022	Wanquan District	Zhangjiakou City	Hebei	1147	170	704865	107255	347340	63056	294608	120430	4001930	85579	281889	58074	28533	40371	20323	12053	535045	3031836	409913	41615.7	39591	316885	62126	9928	276748	87379	4512	2239	60962	1027828	329087	0.00133469	1900
130709	2012	Chongli District	Zhangjiakou City	Hebei	2324	211	1221840	270129	1070345	70542	636096	196310	2397000	216928	659800	124754	210402	18636	8385	5937	93026	869217	301344	163266	33650	291550	35853	19038	2983234	173495	2115	2267	626650	813140	102978	0.00180236	1260
130709	2013	Chongli District	Zhangjiakou City	Hebei	2324	211	1232435	273310	1083202	71705	653965	189293	2537115	200859	744584	124754	205960	15000	9524	5604	219143	1021587	344849	159134	43469	2126494	14260	20253	2968373	176634	3327	3374	142276	930885	111995	0.00170552	1260
130709	2014	Chongli District	Zhangjiakou City	Hebei	2324	211	1244145	276043	1177776	86991	655396	193524	2774236	206928	767268	126922	221682	21100	10706	5961	207540	1158476	389939	160480	47202	2151619	14341	20453	2927065	177343	2479	2516	126528	945639	149414	0.000938372	1260
130709	2015	Chongli District	Zhangjiakou City	Hebei	2324	211	1241175	279079	1119561	105689	664064	188383	3002185	234652	799218	152009	195766	23200	11959	6319	257754	1289547	428262	160694	46962	2168375	14771	22380	2973234	177645	4408	3709	105972	1095931	181420	0.00167149	1260
130709	2016	Chongli District	Zhangjiakou City	Hebei	2324	211	1253210	284660	1226287	105630	673739	188967	3278090	216215	851737	133275	214701	25400	13298	6751	263491	1413745	475415	161629	35434	951173	15374	19813	2957860	177840	4887	4922	80000	1056300	171800	0.00178949	1260
130709	2017	Chongli District	Zhangjiakou City	Hebei	2324	211	1221925	289041	1190318	106138	675746	188644	3173132	192618	584786	117352	161462	27777	14748	6891	270184	1563368	539450	40221.8	29530	247184	10519	18828	1.32097e+06	179371	5564	1382	73850	1086000	223000	0.00125854	1590
130709	2018	Chongli District	Zhangjiakou City	Hebei	2324	211	1243625	299080	1272918	128292	648776	199594	3292299	211342	616295	165848	141853	33436	16252	7426	335364	1760189	490900	161707	31006	958834	16245	16049	1218008	182865	5767	5767	50605	1153696	252700	0.00161026	1590
130709	2019	Chongli District	Zhangjiakou City	Hebei	2324	211	1240940	301854	1299972	134391	648126	200114	3330429	242020	698304	176649	123618	36345	17828	7995	368367	2046101	520354	159413	28526	991316	18715	13465	1455960	179532	5971	5594	52150	1195280	270230	0.00129687	1790
130709	2020	Chongli District	Zhangjiakou City	Hebei	2324	211	1113275	177495	1259606	57944	537440	201673	3419959	276768	805180	189723	185329	37980	19112	8507	390399	2396601	344324	171941	29667	1051940	20192	11354	1456905	179461	6956	6009	53500	1051551	301985	0.00158127	1790
130709	2021	Chongli District	Zhangjiakou City	Hebei	2324	211	1060365	163543	751698	57289	513972	169345	3637305	276768	855177	133814	167953	40715	21138	12318	372353	2771547	376219	163649	29074	1030901	51484	11013	1483436	180063	6967	5063	50382	1075799	323939	0.00188848	1790
130709	2022	Chongli District	Zhangjiakou City	Hebei	2323	211	1064745	169247	762024	57341	515390	169662	3825728	271233	938333	125318	155217	39228	20187	11807	370150	3167336	364932	43145.5	29365	1082446	48850	10022	1348570	179029	6976	3554	46498	1076935	311335	0.00168723	1790
130721	2012	Xuanhua County	Zhangjiakou City	Hebei	2057	305	410765	88667	341510	15019	208257	100391	913426	114157	143070	62130	32759	18243	9278	6227	99978	730081	270961	57878	25239	530840	11071	12392	444013	46983	832	882	63350	263762	42764	0.00177072	1260
130721	2013	Xuanhua County	Zhangjiakou City	Hebei	2057	301	421320	89337	339757	28069	210835	98772	971641	106689	209458	63076	31472	17700	11708	6534	130787	800054	310310	56805	26850	664233	5155	12908	437434	48135	832	915	53485	328957	48704	0.00160703	1260
130721	2014	Xuanhua County	Zhangjiakou City	Hebei	2057	301	421645	89271	322286	35399	209415	97344	1017281	104555	204540	50533	32264	18800	12790	6984	170991	837281	352281	56922	27656	664446	5560	12930	397527	49805	829	916	53217	338558	52710	0.001171	1420
130721	2015	Xuanhua County	Zhangjiakou City	Hebei	2045	299	422490	89662	302615	40352	208164	97082	1091507	64216	167654	38047	34882	20400	13979	7361	211619	976550	387884	57861	25720	671720	5840	14321	395750	47241	968	963	46633	318882	66374	0.001677	1420
130721	2016	Xuanhua County	Zhangjiakou City	Hebei	2045	299	420195	91677	316356	37238	209834	97336	1211368	68279	175414	44090	36457	22300	15251	7949	225934	1225777	430298	56940	24812	513188	6012	12850	411067	52781	1285	1318	41948	377922	73425	0.00177852	1590
130721	2017	Xuanhua County	Zhangjiakou City	Hebei	2045	299	381950	92637	330733	38952	212680	98418	1096417	63326	182035	45807	26431	24372	16654	8445	234320	1464532	391571	59048.4	26053	492660	38798	13198	362565	73925	4175	4880	33935	376106	78274	0.001253	1590
130721	2018	Xuanhua County	Zhangjiakou City	Hebei	2045	299	410925	93523	367298	40772	202973	112024	1064808	72729	172113	42220	30704	26785	18170	8892	241350	1786939	422897	56168	24750	497587	14638	12018	344890	54684	1447	1339	30197	409263	119780	0.001375	1590
130721	2019	Xuanhua County	Zhangjiakou City	Hebei	2045	299	412050	93796	346924	40225	203405	111791	1024320	77645	201545	49461	36702	29624	19877	9514	357217	2109207	414439	57752	24255	563599	14556	11850	350321	55541	1533	1254	27279	384920	139442	0.00106196	1790
130721	2020	Xuanhua County	Zhangjiakou City	Hebei	2045	299	380330	72718	304819	37230	180722	95961	1068816	82155	227506	60956	46307	31388	20033	10256	366682	2471148	410295	62848	23527	623616	15459	10612	348076	56039	1917	1227	27119	407641	91128	0.001438	1790
130721	2021	Xuanhua County	Zhangjiakou City	Hebei	2045	299	384785	47246	214768	25067	131503	80768	1287313	84620	164230	68857	34545	34068	23330	12254	377578	2853463	308763	46565.9	24703	654797	22188	9975	207812	54663	1625	1732	27475	327418	77027	0.0017845	1790
130721	2022	Xuanhua County	Zhangjiakou City	Hebei	2045	299	381200	64186	189536	19464	145055	67106	1305849	82928	172533	67369	39653	34412	18362	9877	357367	3286923	321114	35642.2	22233	654797	24926	9975	208624	57665	1631	1697	26789	320190	70204	0.00151531	1790
130722	2012	Zhangbei County	Zhangjiakou City	Hebei	3863	366	574850	98608	423385	42291	235142	135336	1176400	203586	143681	97945	19385	19786	8594	5767	127300	997174	441001	68640	49269	602900	19718	21733	619641	56318	1300	1614	82479	448175	64637	0.00176196	1260
130722	2013	Zhangbei County	Zhangjiakou City	Hebei	3863	366	573010	97031	415774	42255	235058	134956	1252733	186776	153227	106462	43897	22800	9897	5371	129287	1106885	506683	65525	47298	389797	23508	21518	612036	60333	1297	1483	62563	477589	62773	0.00134239	1260
130722	2014	Zhangbei County	Zhangjiakou City	Hebei	3863	366	584680	98332	378222	40671	238063	133323	1297356	82823	146495	56684	44268	22500	11211	5480	143185	1159543	576703	64660	45570	399488	24723	21598	602369	63458	1487	1482	55486	449731	68469	0.00129069	1420
130722	2015	Zhangbei County	Zhangjiakou City	Hebei	3863	366	584785	99315	344679	41080	240907	132413	1236592	70963	155352	48085	54676	24600	12385	5788	163200	1185214	636482	64530	45114	402368	24652	23924	626331	65192	1622	1727	52242	417561	82356	0.00166881	1420
130722	2016	Zhangbei County	Zhangjiakou City	Hebei	3863	366	572955	100671	314426	42784	241641	132098	1486361	72541	155773	44378	64253	26800	13760	6221	190464	1258344	705709	63970	34747	235923	24702	21319	644762	66330	1884	2263	46654	489389	136261	0.00168943	1590
130722	2017	Zhangbei County	Zhangjiakou City	Hebei	3868	366	543895	103265	299682	37411	244098	130839	1682717	78839	131934	58941	48283	29159	15136	6678	198744	1497572	512106	156583	41691.8	975350	15947	18208	391080	68633	1965	5388	40838	485393	129539	0.00132345	1590
130722	2018	Zhangbei County	Zhangjiakou City	Hebei	3854	366	570530	103355	272810	42561	245109	121116	1720895	81395	140980	53167	17266	31783	16650	7012	235413	1676940	532590	54946	45444	256162	41468	15463	390427	74964	2125	2125	31693	514362	231505	0.00179028	1590
130722	2019	Zhangbei County	Zhangjiakou City	Hebei	3854	366	571000	111563	265023	42443	250837	119777	1977581	84106	148311	58447	18656	34294	18515	7477	263222	1824534	580523	54206	46807	291298	43993	15306	391240	73911	1865	2130	31524	536096	254833	0.000997525	1790
130722	2020	Zhangbei County	Zhangjiakou City	Hebei	3854	366	523825	102761	262420	40326	198106	104111	2069209	86110	165798	57092	12227	35753	20033	7914	304303	2037950	491221	59441	43999	311843	46736	13107	408214	77183	1961	2131	32737	586877	186412	0.00127525	1790
130722	2021	Zhangbei County	Zhangjiakou City	Hebei	3854	366	530955	68674	313639	41558	206355	111970	2287625	80082	162684	75142	10473	39133	22517	12475	273226	2270726	542122	61151	44879	290014	40268	12714	355689	75022	1938	1850	33330	739255	199944	0.00187806	1790
130722	2022	Zhangbei County	Zhangjiakou City	Hebei	3854	366	530620	64138	301414	56684	249114	112434	2368166	81684	176460	79716	14854	39705	20597	11991	278847	2635609	531280	49524.5	43981	278413	45721	13477	335743	81393	2096	1892	32179	708627	202201	0.00131839	1790
130723	2012	Kangbao County	Zhangjiakou City	Hebei	3365	326	434525	44919	163885	21506	124759	68254	6240992	117465	124447	79888	19306	29473	14699	7620	60427	931051	250932	31190.2	27224	334575	39300	9585	320580	63302	1990	1913	63889	243959	38131	0.00137007	1260
130723	2013	Kangbao County	Zhangjiakou City	Hebei	3365	326	364920	13528	18552	37480	17768	7321	198787	123647	24865	80244	10153	20241	6277	4632	60427	854175	276025	2729	27496	2755	65369	9585	301201	46728	1547	274	54036	379411	71225	0.00110512	1260
130723	2014	Kangbao County	Zhangjiakou City	Hebei	3365	326	384870	16464	18986	31118	17543	8054	214896	75383	22318	50912	17365	26405	8016	4984	65261	908697	262224	3073	28871	3018	69945	9783	291441	50529	1514	255	59797	405881	69235	0.000991393	1420
130723	2015	Kangbao County	Zhangjiakou City	Hebei	3365	326	74195	15666	18567	7316	14163	7851	221871	81518	21836	55065	8758	25719	6676	5239	138294	998568	481015	3256	27427	3256	71343	10641	283281	4239	359	269	6000	54535	10278	0.00135166	1420
130723	2016	Kangbao County	Zhangjiakou City	Hebei	3365	326	71840	13399	17251	8157	14177	7837	253166	85458	25730	62474	7783	28187	7537	5548	138026	1155651	535419	3322	26604	10099	71557	10431	295641	4197	394	340	5444	54524	14146	0.00138263	1590
130723	2017	Kangbao County	Zhangjiakou City	Hebei	3365	326	63745	14635	16846	10588	14226	7662	255474	77410	18283	51980	5673	30894	8443	5759	153761	1346170	540773	1796.2	25540	10038	28345	16417	234546	4183	390	315	4100	54500	14200	0.00120379	1590
130723	2018	Kangbao County	Zhangjiakou City	Hebei	3365	326	62035	15523	15829	11967	14138	7398	200517	83553	20411	57503	41433	33829	12880	5888	191682	1305785	513734	2290	25285	10322	77521	8669	215372	4442	426	303	5127	66654	19425	0.00104978	1590
130723	2019	Kangbao County	Zhangjiakou City	Hebei	3365	326	64570	15655	15422	11960	13969	7186	222830	76680	26194	51468	15657	37111	14567	6230	210850	1423306	477773	2261	27308	10660	73559	6030	225775	4942	366	287	5290	69846	22829	0.00126061	1790
130723	2020	Kangbao County	Zhangjiakou City	Hebei	3365	326	60700	12519	15856	9036	25922	7609	232077	80505	29276	61377	16288	38855	15863	6719	404668	1537170	395250	2532	29766	11588	77859	5168	188655	4463	426	269	7037	60810	15508	0.00133496	1790
130723	2021	Kangbao County	Zhangjiakou City	Hebei	3365	326	60995	11357	108654	10041	55003	27366	246906	88556	30952	55807	18294	41381	15863	8122	522863	1537170	462771	2774	26789	10893	46175	5685	159830	4290	454	1129	5432	75421	17410	0.00150777	1790
130723	2022	Kangbao County	Zhangjiakou City	Hebei	3365	326	465095	58371	216721	44826	125973	84408	6236928	89442	329701	56486	16514	45006	19892	14387	569921	1475683	458143	39964.9	27593	10784	52490	5628	165399	67365	4656	2518	69829	536929	162359	0.00121736	1790
130724	2012	Guyuan County	Zhangjiakou City	Hebei	3388	233	234070	69172	190975	12176	102434	66280	483063	220135	111891	144265	37574	16334	4922	4076	198929	1996317	953240	24822	48684	513075	30226	22239	440868	23914	751	563	19870	168876	19766	0.00134347	1590
130724	2013	Guyuan County	Zhangjiakou City	Hebei	3388	233	222045	70588	194188	13706	106654	70522	602439	229307	124516	143547	60485	18700	5700	3280	249674	2470436	1050084	24043	45763	125451	47815	22239	421798	23804	751	621	21931	169813	18639	0.00137341	1590
130724	2014	Guyuan County	Zhangjiakou City	Hebei	3363	233	221095	70410	195008	13802	110199	74309	634602	123033	121447	94809	70639	20800	6435	3384	254929	2487015	1186901	23554	44848	136808	41181	22906	412169	23904	880	628	16214	42419	14150	0.00109402	1590
130724	2015	Guyuan County	Zhangjiakou City	Hebei	3363	233	233965	71463	179785	13578	102614	68701	624215	138013	112802	104825	62122	22900	7220	3550	305163	2673883	1304333	22925	44145	142914	42761	26229	414209	24014	955	642	14554	195584	21085	0.0012502	1590
130724	2016	Guyuan County	Zhangjiakou City	Hebei	3363	233	230670	69396	165348	13416	101082	67459	714005	158597	119443	87501	67393	25200	8130	3594	302510	2993171	1421638	22913	48837	92480	37905	22353	423766	24997	1025	818	14339	195482	32812	0.00162254	1590
130724	2017	Guyuan County	Zhangjiakou City	Hebei	3363	233	223100	71021	175431	13889	101174	69607	666736	139609	89869	108407	46175	27807	9081	3787	402085	3286001	1378989	20380.7	51279	93379	30125	19446	384852	25012	1260	884	9047	229167	44084	0.00118978	1590
130724	2018	Guyuan County	Zhangjiakou City	Hebei	3363	233	222270	73278	158922	13402	96742	63169	708630	144068	99481	113149	42379	30588	10270	4042	476694	3679192	1351409	19111	46664	97060	56395	23077	372525	25573	1397	1397	4695	237829	52419	0.00116471	1690
130724	2019	Guyuan County	Zhangjiakou City	Hebei	3363	233	220175	73495	149916	13748	95505	59279	725934	147181	106438	117911	40389	33494	11677	4247	500644	4139841	1486550	17047	43864	124026	56451	22531	365568	25951	1360	1355	8517	232758	61079	0.00121506	1790
130724	2020	Guyuan County	Zhangjiakou City	Hebei	3363	233	201900	40197	160397	15981	86996	61706	744700	168401	119775	117506	35557	34867	12775	4502	642183	4706663	924280	19166	40355	136062	61133	20036	346047	24571	1238	1243	4977	151085	37197	0.00140104	1790
130724	2021	Guyuan County	Zhangjiakou City	Hebei	3363	233	200115	34607	135728	18369	76453	50657	823274	183557	125856	147261	23909	37482	12775	5720	662714	5295498	1008077	24781	40355	145586	39878	21238	386895	24641	1001	1591	4860	140971	31343	0.001271	1790
130724	2022	Guyuan County	Zhangjiakou City	Hebei	3363	233	203220	32215	131231	18064	76978	49624	868402	196406	145457	145213	26247	33591	15360	8571	478686	6260300	1008077	27983	43987	148498	40636	21450	92275.1	23841	1119	1697	22290	160607	41428	0.00120608	1790
130725	2012	Shangyi County	Zhangjiakou City	Hebei	2601	172	130370	38449	102120	10789	60693	40473	338871	733111	71916	505480	37359	15961	5145	4004	300513	2062764	1018557	15304	165795	2113075	13646	69555	1.41826e+06	11589	340	231	8300	65866	14668	0.00160133	1590
130725	2013	Shangyi County	Zhangjiakou City	Hebei	2601	172	130295	39067	103262	10572	60670	40489	383717	814568	90208	513178	16501	18500	6011	3319	329906	2470436	1156476	17277	165795	90029	26009	71706	1.41292e+06	9032	333	229	5313	84720	9050	0.0014032	1590
130725	2014	Shangyi County	Zhangjiakou City	Hebei	2601	172	132910	38523	100768	11348	57546	37478	362262	465790	84787	383722	17907	21800	6840	3579	323267	2877878	1301749	16841	166378	90667	26429	72500	1.33896e+06	9125	328	354	6411	94835	10248	0.00133638	1590
130725	2015	Shangyi County	Zhangjiakou City	Hebei	2601	172	134570	38582	104584	11166	58764	37718	343421	480671	88050	437405	16321	24100	7695	3696	462290	3267497	1433797	16994	166150	92761	26773	79986	1.31979e+06	8810	392	362	7912	81628	9523	0.0015749	1590
130725	2016	Shangyi County	Zhangjiakou City	Hebei	2601	172	133965	41581	95145	10268	59012	36920	338464	496926	87791	450130	16942	26500	8657	3895	550631	3710109	1588575	16603	156924	69223	25087	75665	1.34138e+06	8679	398	382	9146	94153	17963	0.00173501	1590
130725	2017	Shangyi County	Zhangjiakou City	Hebei	2601	172	100470	40413	97424	9566	58389	36957	321719	471692	51868	413152	11691	29371	9679	4133	543401	3888907	1768300	12029.5	146607	69867	71562	10442	1.12604e+06	8335	383	382	9028	94766	15781	0.00144259	1590
130725	2018	Shangyi County	Zhangjiakou City	Hebei	2601	172	130510	34770	71788	9559	44019	23496	329281	488111	55799	418082	33100	32337	10860	4265	619514	4396818	1715251	11076	151005	72053	40204	90970	1.07024e+06	7885	427	427	6781	94638	23690	0.00127443	1690
130725	2019	Shangyi County	Zhangjiakou City	Hebei	2601	172	132775	35229	69353	9376	42580	23045	326751	544497	55052	466716	36539	35636	12120	4364	721109	5044750	1869624	10461	137415	73402	43197	83091	1.01328e+06	7815	424	473	7934	105835	28846	0.00146182	1790
130725	2020	Shangyi County	Zhangjiakou City	Hebei	2601	172	113220	23347	69695	9833	47851	21833	341211	612698	59785	539050	29413	37525	13296	4692	728931	5843615	1006981	11206	137415	77886	45862	73062	1.07066e+06	7488	485	436	7984	89936	23006	0.00167715	1790
130725	2021	Shangyi County	Zhangjiakou City	Hebei	2601	172	110580	31265	133356	9331	71778	47506	371770	667841	67006	462863	41398	40527	13296	5995	677796	6709430	1074679	7098.11	148408	84896	26241	68678	1.05934e+06	6990	437	1027	8235	91535	24032	0.00168453	1790
130725	2022	Shangyi County	Zhangjiakou City	Hebei	2601	172	112680	30797	119850	9393	76601	47225	380390	647806	110171	454698	40638	32753	14818	8272	779608	7789239	1074679	35385.2	148408	90839	28914	71425	1.1283e+06	6745	516	998	6452	87672	23170	0.00115821	1790
130726	2012	Weixian County	Zhangjiakou City	Hebei	3198	547	293385	94844	270245	14484	151107	89611	811646	205888	253994	171294	46984	16009	6316	4495	102089	904472	504590	39879	35059	664275	7948	23354	635478	26841	958	544	116684	160224	31164	0.00142	1260
130726	2013	Weixian County	Zhangjiakou City	Hebei	3220	547	281780	95457	268107	18590	150663	88900	1405962	226251	224948	174790	122100	17800	7624	4118	113327	1031952	576688	43833	37163	189358	7044	22674	657376	30160	958	548	44692	211888	37304	0.001297	1260
130726	2014	Weixian County	Zhangjiakou City	Hebei	3198	547	282470	96556	277812	17136	151799	89878	1389560	132228	234128	86216	130405	18900	8584	4398	121094	1212086	657262	44070	34562	190269	7085	22666	704107	29247	1071	583	30006	212711	32672	0.001242	1420
130726	2015	Weixian County	Zhangjiakou City	Hebei	3198	547	283575	90947	256279	16422	144434	87148	1280268	113723	237163	64438	124173	20800	9572	4709	167877	1377961	719895	43734	36981	186595	7151	24840	744233	27785	1101	601	10542	208873	32740	0.001427	1420
130726	2016	Weixian County	Zhangjiakou City	Hebei	3198	547	542025	72033	339301	40846	209262	108082	1629335	129959	258547	78683	32643	28557	11170	4828	159483	1336622	734293	48847	39570	135053	7319	23147	765843	68218	3377	656	35237	452425	87972	0.00168	1420
130726	2017	Weixian County	Zhangjiakou City	Hebei	3198	547	543265	77239	331005	49491	201873	105836	1798683	133613	145271	99417	15001	30582	12120	5152	145130	1470284	734293	35379.6	39570	111854	51322	21084	803035	69621	4005	3588	35947	448448	97316	0.001446	1420
130726	2018	Weixian County	Zhangjiakou City	Hebei	3198	546	433340	64477	196388	26629	144482	75208	1748334	143664	137183	117227	34402	31785	14238	5296	142227	1499690	793036	33002	41944	110793	7828	24516	833050	65642	4095	3646	33881	261460	53615	0.001407	1420
130726	2019	Weixian County	Zhangjiakou City	Hebei	3198	546	432025	66126	180561	22068	127769	73230	1742221	154357	130677	104481	16001	37563	16017	5459	153605	1604668	800966	30455	45300	112009	7835	24020	870261	68860	4629	3390	35672	271535	64468	0.001414	1420
130726	2020	Weixian County	Zhangjiakou City	Hebei	3198	546	543615	55749	187052	24986	114774	68400	1745417	169773	154493	101514	31672	34015	14737	5874	138244	1765135	841014	32209	40770	121823	8325	20836	877219	68981	4755	3664	40553	352791	82812	0.001555	1420
130726	2021	Weixian County	Zhangjiakou City	Hebei	3198	546	484720	39258	221064	37167	147622	69218	6236928	171471	149876	103827	16146	54650	29699	17105	147921	1941649	773733	31420	44032	132787	11922	21461	831645	68452	4647	3066	42002	508642	126331	0.001916	1420
130726	2022	Weixian County	Zhangjiakou City	Hebei	3198	546	422200	41723	228619	57602	151454	71626	6236928	183474	329701	107309	34121	45004	19857	14363	162713	1825150	812420	34667	40509	135443	11278	20173	845182	71221	5104	2281	69829	555056	156394	0.001503	1420
130727	2012	Yangyuan County	Zhangjiakou City	Hebei	1849	301	372605	99616	274895	15877	179762	107036	668306	164043	186908	105115	34596	16548	4814	3897	139412	1821998	404436	97506.5	41573	391635	17695	15475	1.35313e+06	44802	1396	871	23371	159822	22102	0.00143315	1040
130727	2013	Yangyuan County	Zhangjiakou City	Hebei	1849	301	372830	99322	270056	24424	167019	101347	769880	169116	222169	108366	86284	17700	6097	3084	171176	2076149	465086	100701	44067	380693	16875	16120	1.29991e+06	32986	1394	915	23371	100772	27115	0.00149858	1040
130727	2014	Yangyuan County	Zhangjiakou City	Hebei	1849	301	372875	91125	245285	22646	155620	95898	858400	112862	223137	60936	93371	19200	6859	3296	176111	2318963	527048	100838	48476	386919	17148	16067	1.32269e+06	32817	1399	845	23380	101753	27316	0.00121136	1210
130727	2015	Yangyuan County	Zhangjiakou City	Hebei	1849	301	373390	91412	221855	23624	155809	95425	913534	104707	218248	67985	89395	21200	7662	3410	209822	2589017	582526	101346	48309	409992	17917	17153	1.36935e+06	34453	1666	863	23719	109812	30321	0.00135023	1210
130727	2016	Yangyuan County	Zhangjiakou City	Hebei	1849	301	363280	89579	230910	23825	154605	98115	962334	108385	216578	50744	86533	23400	8589	3737	230619	2881847	717105	100517	47229	343273	18143	16188	1.32856e+06	44252	1776	1152	23698	110836	35647	0.00163478	1380
130727	2017	Yangyuan County	Zhangjiakou City	Hebei	1849	301	301580	88678	235936	23823	153601	99007	1011685	92239	235884	70940	75365	25993	9586	3956	256285	3036756	814833	109396	42786	361327	34225	75659	1.19141e+06	47089	1788	1288	23678	110178	36847	0.00124096	1380
130727	2018	Yangyuan County	Zhangjiakou City	Hebei	1849	301	362240	111954	200559	33190	122363	80754	1128691	101912	249209	45633	46074	28644	10833	4234	230656	3380343	888168	102915	45353	366789	27190	13895	1.11846e+06	48832	2322	2322	24077	266334	47833	0.0012498	1380
130727	2019	Yangyuan County	Zhangjiakou City	Hebei	1839	301	364695	104812	189829	24269	114042	75962	1188906	111210	357884	61668	51016	31508	12349	4471	353535	3911324	905931	97313	43992	364554	30281	12139	1.43486e+06	50638	2193	2303	10329	360648	81998	0.00133974	1680
130727	2020	Yangyuan County	Zhangjiakou City	Hebei	1839	301	342860	55685	170795	20590	126168	67272	1217754	118271	334516	78473	36422	32737	13460	4619	383713	4512033	764660	109499	41352	401296	32051	10725	1.22055e+06	52109	1707	2332	13458	264917	60362	0.00145344	1680
130727	2021	Yangyuan County	Zhangjiakou City	Hebei	1839	301	351640	51909	232983	35978	149988	74448	1385545	106444	330403	85653	51038	35258	13460	7477	391286	5167140	849196	60524.1	42179	429387	27906	9652	1.19483e+06	52409	1757	1844	14040	453691	94011	0.00141134	1680
130727	2022	Yangyuan County	Zhangjiakou City	Hebei	1839	301	330110	47903	199072	26935	114379	68117	1491704	102186	402375	83900	54032	35617	18025	9479	403093	5990104	823720	49270	40492	459444	24982	10424	1.2197e+06	53584	1815	1819	11000	404361	96633	0.00103978	1680
130728	2012	Huai'an County	Zhangjiakou City	Hebei	1706	273	281840	85950	250405	12209	133400	90355	376203	14719	170293	13696	32375	14827	4564	4031	982559	5866711	2889929	89297	2587	20875	2683	276	1.12837e+06	19833	405	434	10276	81168	11806	0.00128385	1040
130728	2013	Huai'an County	Zhangjiakou City	Hebei	1698	273	280760	87184	246384	14670	133478	87744	421891	14719	197322	13117	84895	16900	5787	3399	891150	3772176	1541235	97124	2380	320237	1619	276	1.13945e+06	13984	482	451	10203	104864	8581	0.00124981	1040
130728	2014	Huai'an County	Zhangjiakou City	Hebei	1698	273	281975	80925	226983	15349	125366	83244	418840	17182	191392	16963	90438	18300	6574	3664	836950	3995577	1824083	97148	2359	329737	1769	315	1.22721e+06	13166	489	442	8520	85887	10350	0.00105259	1210
130728	2015	Huai'an County	Zhangjiakou City	Hebei	1698	273	271325	81798	216560	15562	124447	75983	431622	15903	197962	14698	81931	20200	7317	3874	62628	284994	91900	96957	2288	333625	1902	342	1.23279e+06	12728	635	454	5533	93192	10676	0.00118714	1210
130728	2016	Huai'an County	Zhangjiakou City	Hebei	1698	273	273330	77897	232101	16070	124447	75983	466185	17331	206843	16405	89071	22200	8115	4024	70185	313415	100600	98594	2425	263482	1896	373	1.25407e+06	13005	705	555	5300	104500	13800	0.00125017	1380
130728	2017	Huai'an County	Zhangjiakou City	Hebei	1698	273	201045	77852	218145	14528	123104	74226	484626	15986	157957	15385	61859	24165	8943	4292	104831	362893	91517.5	128461	2503	269480	1931	365	746681	13275	787	578	4760	105600	12600	0.000945576	1380
130728	2018	Huai'an County	Zhangjiakou City	Hebei	1698	273	270175	98708	208855	16529	124546	69503	549650	16654	161220	16113	33084	26364	9984	4593	132346	1010911	97924	104844	2278	277568	294	459	752878	12372	865	865	3760	137000	25900	0.00107914	1380
130728	2019	Huai'an County	Zhangjiakou City	Hebei	1698	273	270445	101058	190232	16313	123409	68123	566826	19106	205538	17825	46996	28843	11282	4897	150279	468097	91069	103291	2415	279836	2006	461	614040	11966	906	954	4086	138109	29419	0.00114799	1680
130728	2020	Huai'an County	Zhangjiakou City	Hebei	1698	273	222875	53617	166240	18374	96824	68116	614619	19599	231157	19301	42883	30314	12365	5259	132401	431961	69157	108723	2632	314788	2139	385	427930	11263	682	1045	2070	150836	37489	0.00117908	1680
130728	2021	Huai'an County	Zhangjiakou City	Hebei	1698	273	241625	37897	145724	11834	92300	57923	650046	18619	255843	15496	33055	32527	12365	6028	78207	437190	60317	72244.6	2658	321084	3172	362	492176	10726	682	1516	2106	162641	48720	0.00119061	1680
130728	2022	Huai'an County	Zhangjiakou City	Hebei	1698	273	224400	29063	137713	25996	87069	48166	739228	18433	316422	15600	14090	31060	13435	6500	72733	5960213	62127	60956.7	2764	298608	3907	351	511800	7990	700	1522	35020	190991	47532	0.000851181	1680
130730	2012	Huailai County	Zhangjiakou City	Hebei	1801	279	224375	75492	201465	7998	132845	105858	319634	77790	133501	60900	22607	14359	4499	3348	96423	377428	178746	68406	35352	121180	5314	5247	1.28329e+06	18549	542	325	12500	111200	13841	0.00150449	1040
130730	2013	Huailai County	Zhangjiakou City	Hebei	1801	279	223335	79976	198318	14303	122925	95921	384214	85484	174014	60000	45526	16600	5736	4187	101982	430034	196164	81982	33231	456592	7460	4997	1.33738e+06	17346	596	330	9540	123870	15000	0.00130906	1040
130730	2014	Huailai County	Zhangjiakou City	Hebei	1801	279	220130	75544	193998	13251	121443	95652	403713	59444	169907	42428	48753	18700	6522	4380	117643	482086	220471	81893	25756	469281	7630	4618	1.34162e+06	17520	611	322	9450	130951	26300	0.00119567	1210
130730	2015	Huailai County	Zhangjiakou City	Hebei	1801	279	224080	72650	139187	13137	100930	75761	437859	53682	190886	37706	45894	20600	7305	4713	145606	559964	241526	81856	26513	479180	30420	4898	1.35269e+06	17755	616	324	9230	134900	29500	0.00150272	1210
130730	2016	Huailai County	Zhangjiakou City	Hebei	1801	279	222030	74610	132851	12899	100883	75725	482349	60520	192341	39867	45728	22700	8240	5074	181149	673180	261489	81902	28594	425804	30322	5586	1.38088e+06	17362	671	405	9320	135400	30000	0.00157832	1380
130730	2017	Huailai County	Zhangjiakou City	Hebei	1801	279	181100	62970	112672	12783	91210	66862	535228	58786	207016	44828	37697	25116	9221	5373	211908	770557	313769	95011.2	23621	442447	30302	5610	1.39993e+06	18364	678	408	7524	132000	30800	0.00132826	1380
130730	2018	Huailai County	Zhangjiakou City	Hebei	1801	279	224035	83565	147951	12693	108423	87374	615520	60914	211896	37171	43515	27704	10466	5759	271984	452681	282392	96922	22912	458248	28770	5315	1.30591e+06	17930	697	697	1981	161387	31427	0.00114515	1380
130730	2019	Huailai County	Zhangjiakou City	Hebei	1801	279	220675	84926	139357	12937	107068	86234	644254	65265	257728	44937	54527	30253	11795	6101	236426	516412	293688	97144	22912	469509	28748	5035	1.48312e+06	17547	711	702	1881	125808	48983	0.00131358	1680
130730	2020	Huailai County	Zhangjiakou City	Hebei	1801	279	180715	49456	129719	9864	97360	86318	661068	68860	284860	44713	42833	31705	12951	6358	222777	587407	284832	103680	20850	521986	31100	4587	1.62335e+06	18723	710	634	2798	98344	26152	0.00144079	1680
130730	2021	Huailai County	Zhangjiakou City	Hebei	1801	279	204650	28925	134256	26281	73935	44231	712620	75746	298833	37832	57592	34178	12951	6145	169503	663088	259457	67336.5	21058	495887	18194	4220	197784	16750	781	1456	2620	205346	55660	0.00151092	1680
130730	2022	Huailai County	Zhangjiakou City	Hebei	1801	279	191795	32959	133956	14338	75477	48060	760638	80291	347420	38022	18410	31278	14324	7937	191890	754283	254268	40429.1	22111	461175	20228	3840	202370	18806	962	1614	2458	129932	36131	0.000981275	1680
130731	2012	Zhuolu County	Zhangjiakou City	Hebei	2802	373	194095	56922	161205	11170	90410	58775	286962	96818	85233	67560	45755	15061	4484	3232	65431	204765	72159	35912	18193	91665	2818	1625	644730	17322	593	285	13000	75500	12946	0.00133703	1040
130731	2013	Zhuolu County	Zhangjiakou City	Hebei	2802	373	194790	57404	162237	13504	96185	65599	321807	100852	104467	66562	28161	16000	5287	3823	114733	233824	79190	41811	14080	96397	2349	1641	685550	13903	688	437	7108	101949	7351	0.0014606	1040
130731	2014	Zhuolu County	Zhangjiakou City	Hebei	2802	373	192100	57446	175847	12713	96223	66280	333015	83996	103376	66967	28600	17400	5985	4020	138200	249492	91775	42138	14784	107248	1897	1682	725576	12580	688	429	7342	92004	7836	0.0011471	1210
130731	2015	Zhuolu County	Zhangjiakou City	Hebei	2802	373	191665	56688	190636	13597	99352	70181	339766	47049	110023	25589	29707	19000	6656	4259	142721	287698	100355	42800	14193	112993	1899	1775	787297	11742	695	429	3999	86215	8955	0.00128368	1210
130731	2016	Zhuolu County	Zhangjiakou City	Hebei	2802	373	192810	57020	152842	12849	78623	58506	372991	50354	122844	35341	34756	20800	7448	4401	210684	429162	109225	43173	14335	105710	1900	1697	767807	11889	739	504	4035	87352	9251	0.00150526	1380
130731	2017	Zhuolu County	Zhangjiakou City	Hebei	2802	373	164010	56433	145143	9669	79281	57227	378086	49162	111453	38409	28655	22865	8290	4687	206079	581202	141819	44305.5	12263	115901	1850	1569	590425	11771	1048	636	2760	75500	20800	0.00109599	1380
130731	2018	Zhuolu County	Zhangjiakou City	Hebei	2802	373	192890	43713	113000	11891	51099	37215	409224	54200	124465	35501	30092	25151	9359	4995	218444	804078	134728	40050	11895	127507	1907	1857	577544	12744	1015	1015	2255	102505	24483	0.00119436	1380
130731	2019	Zhuolu County	Zhangjiakou City	Hebei	2802	373	192470	41889	109498	13496	50808	37100	439170	48662	162985	28028	25609	27541	10539	5389	364149	961046	144159	40958	13085	160560	1896	1728	628471	11256	826	1063	2500	101000	28600	0.00122711	1680
130731	2020	Zhuolu County	Zhangjiakou City	Hebei	2802	373	164845	30539	117104	10256	61625	29773	526058	52864	236656	41412	43112	28918	11519	5818	298694	1135852	110475	45329	13347	168607	2030	1527	631551	10308	748	1037	2500	95467	26022	0.00140095	1680
130731	2021	Zhuolu County	Zhangjiakou City	Hebei	2802	373	170275	38261	124494	17466	73162	46008	566041	56564	255897	34152	55282	30829	11519	6026	216036	1364046	96068	15556	12279	165235	3453	1496	713755	8289	664	1462	5200	136738	31109	0.00126215	1680
130731	2022	Zhuolu County	Zhangjiakou City	Hebei	2802	373	152760	36653	133015	10775	75333	49930	583410	53170	256240	33531	31333	31051	13317	6831	277900	1419500	102793	32188.2	13139	171844	2801	1436	693884	7709	664	1492	2700	100133	27471	0.00107424	1680
130732	2012	Chicheng County	Zhangjiakou City	Hebei	5287	440	502035	160048	463665	34341	194412	139302	934813	173427	139505	96907	27841	16784	4809	3977	82611	612382	215287	71115	50876	182310	12776	8423	412302	60612	917	777	40207	57974	23995	0.00164846	1040
130732	2013	Chicheng County	Zhangjiakou City	Hebei	5287	440	504045	159779	461021	26814	195915	139189	856503	159107	156313	97394	81918	19300	5826	3008	127163	691577	236265	73874	51894	349625	10829	8774	431118	61122	1414	763	36000	74000	26000	0.00128336	1040
130732	2014	Chicheng County	Zhangjiakou City	Hebei	5287	440	504555	160999	431157	25103	197029	131251	818210	168255	157914	122751	86504	21400	6648	3187	141052	726258	291531	76823	27206	365653	11904	8811	543341	66574	1429	739	37500	75511	27565	0.00130163	1210
130732	2015	Chicheng County	Zhangjiakou City	Hebei	5287	440	502500	161059	407712	24424	197229	131041	796241	152893	158398	76170	75246	23600	7445	3383	159278	814316	307565	74035	29442	387397	11374	10126	431479	69259	1329	743	39980	81222	29654	0.00148246	1210
130732	2016	Chicheng County	Zhangjiakou City	Hebei	5287	440	501255	161266	433179	24066	197466	131144	863415	161920	161754	82527	81222	26000	8354	3513	1003561	3601100	1589085	74066	45288.2	233726	13860	9738	400940	70512	1512	1295	40246	83715	32788	0.00154543	1380
130732	2017	Chicheng County	Zhangjiakou City	Hebei	5273	440	454405	161341	449879	21770	102856	92029	837887	140422	131709	104938	63318	28560	9289	3779	924864	3841196	1747994	65953.9	44382	248911	15096	9421	341954	68733	1525	1350	13122	446715	80165	0.00145336	1380
130732	2018	Chicheng County	Zhangjiakou City	Hebei	5273	440	504100	95440	399949	25853	106741	85748	813475	157889	114680	89641	21845	31217	10413	3958	955575	3761828	1643114	62724	42163	265164	8543	9891	312568	67861	2184	2184	13301	447855	82411	0.00120214	1380
130732	2019	Chicheng County	Zhangjiakou City	Hebei	5273	440	500895	102143	360277	23566	105184	83016	828387	137850	147409	89542	28681	33870	11714	4234	943122	3952326	1495234	64070	40476	273259	9715	9382	307276	66416	2123	2346	13350	452831	90587	0.00137175	1680
130732	2020	Chicheng County	Zhangjiakou City	Hebei	5273	440	474490	93121	359502	31565	171867	66990	840616	145931	151171	112808	45082	35259	12803	4496	966547	4296205	1258894	71540	39666	298930	10338	8326	262213	64726	2263	2559	13311	412010	84036	0.00155788	1680
130732	2021	Chicheng County	Zhangjiakou City	Hebei	5273	440	460490	106875	243727	40775	159304	87700	879675	157605	154661	107540	20556	37551	12803	5465	1081077	6111363	2659736	44378.7	38079	269037	20912	7493	291240	54301	2301	1874	15525	528354	164358	0.00180581	1680
130732	2022	Chicheng County	Zhangjiakou City	Hebei	5273	440	462470	110156	238415	37409	159421	91350	929916	173366	188254	111238	20398	34001	16117	8457	1070494	5960213	2446957	34399	41887	279798	16288	7043	302954	57329	2672	2040	15629	522367	160648	0.00133314	1680
130802	2012	Shuangqiao District	Chengde City	Hebei	332	91	281425	86354	240708	12969	118178	71450	509952	236128	85678	131308	43052	15516	5184	3333	178307	409705	193301	45060	99019	128597	10064	7879	223674	32954	696	768	43608	138000	30394	0.00140374	1040
130802	2013	Shuangqiao District	Chengde City	Hebei	332	91	284800	87199	237832	16820	118935	71019	549921	220680	108416	132634	61498	15600	5475	4603	186465	491643	212137	49529	94068	124851	6202	7163	248197	29340	650	572	44810	140000	26942	0.00113643	1040
130802	2014	Shuangqiao District	Chengde City	Hebei	332	91	284800	87198	255363	20652	119524	71702	422993	225094	118463	116104	93927	16600	6198	4883	207892	567561	237576	49322	85602	133002	6265	7338	241670	29633	650	575	27716	140000	22733	0.00110121	1210
130802	2015	Shuangqiao District	Chengde City	Hebei	332	91	280220	84006	240438	20572	118405	70488	419170	141130	111883	107989	87744	18200	6887	5027	241796	672213	270977	49288	83890	158416	6725	7915	241977	31328	732	620	18444	140000	18300	0.00132745	1210
130802	2016	Shuangqiao District	Chengde City	Hebei	332	53	280285	84059	256341	21257	118400	70656	474353	133327	124391	86319	84242	20000	7713	5446	246716	780980	293564	46738	61683	107345	6521	7076	233626	30766	767	739	12000	145683	19100	0.00132538	1380
130802	2017	Shuangqiao District	Chengde City	Hebei	354	53	251170	83681	250065	20231	117565	69550	471297	136763	99344	97539	50622	22148	8631	5783	277968	955723	437826	47938.2	62142	114622	6625	6999	209599	27682	785	768	11000	145783	19200	0.00125761	1380
130802	2018	Shuangqiao District	Chengde City	Hebei	354	53	274430	83618	222467	17366	115101	68292	526460	139635	109422	97164	43398	24275	9666	6103	335971	1123249	472852	43777	63385	120212	3034	10172	226602	25686	753	810	8569	192400	47459	0.00112913	1380
130802	2019	Shuangqiao District	Chengde City	Hebei	354	53	270850	82541	212433	16510	113322	66606	521095	143616	126711	97955	36950	26678	11010	6428	397957	1335240	487038	42019	60850	126220	3209	9170	250840	27064	698	826	7744	214100	57759	0.00120419	1680
130802	2020	Shuangqiao District	Chengde City	Hebei	354	52	220800	57460	192174	16748	104255	53854	540718	128514	122089	81255	23685	27985	12056	6806	464000	1641965	265928	45575	57808	141895	3492	7845	231388	27073	904	766	6899	207123	50205	0.0014046	1680
130802	2021	Shuangqiao District	Chengde City	Hebei	354	90	244015	34679	143266	15793	89903	59730	578450	127229	134915	125176	34115	30112	12056	5823	388563	1906356	260168	32408.8	55496	130543	6155	8159	241120	24580	1043	1445	6237	161149	42601	0.00138284	1680
130802	2022	Shuangqiao District	Chengde City	Hebei	354	90	232420	39539	141186	12496	92160	60584	549487	115778	109434	129275	20510	31739	14022	6614	421910	2255354	254965	33071	60491	140986	5841	8649	251708	23299	1104	1588	5839	137021	38091	0.00119795	1680
130803	2012	Shuangluan District	Chengde City	Hebei	452	63	252410	74484	224269	12328	128060	76225	578172	201526	92772	118479	44551	15920	5808	4095	108233	184842	142778	31590	62796	123928	5575	4364	372929	22734	616	728	35094	130000	27257	0.00145551	1040
130803	2013	Shuangluan District	Chengde City	Hebei	452	63	251380	74237	213543	14378	125591	77075	630622	209923	118910	111248	44072	17700	6294	3676	130503	220881	156691	35053	60381	112662	2984	4364	398544	21839	506	429	29789	150008	22562	0.00139088	1040
130803	2014	Shuangluan District	Chengde City	Hebei	452	63	253925	74285	206516	14891	125612	76819	617845	209923	118029	77675	48063	18900	7119	3815	140367	240679	165452	35373	66419	116158	3048	4662	409544	22882	506	429	18001	153621	17441	0.00119569	1210
130803	2015	Shuangluan District	Chengde City	Hebei	452	63	253045	74122	225622	14863	121575	80081	631116	139705	116820	90163	47146	20800	7945	4095	160650	285301	180922	35333	60295	119163	3221	5130	429058	20555	699	417	14462	176114	19769	0.00131384	1210
130803	2016	Shuangluan District	Chengde City	Hebei	452	63	252165	75019	210717	14079	118668	78756	688602	145453	107083	116590	38341	22700	8851	4114	165777	325740	196061	35337	61910	80457	3305	4845	376990	23661	737	513	13000	94833	18677	0.00159304	1380
130803	2017	Shuangluan District	Chengde City	Hebei	452	63	212165	74134	231338	15412	115886	80249	658816	126443	86718	70982	24515	25034	9860	4406	225936	385863	192434	36094	77115	79759	3371	4460	356815	20111	827	673	13201	93260	22161	0.00135671	1380
[truncated: 23,974 more rows]
