# Supplementary material for: Impact of agricultural subsidy on chemical fertilizer use: Empirical evidence of China’s Organic-Substitute-Chemical-Fertilizer policy based on double machine learning
Source: PLoS One. 2025 Nov 5;20(11):e0334751. doi: 10.1371/journal.pone.0334751 (PMC12588528; doi:10.1371/journal.pone.0334751)
Supplement: S2 Data — (XLSX) [file pone.0334751.s003.xlsx]

## Sheet: Sheet1
period	coef	se	lower	upper
-4	0.0342816	0.0401301	-0.0443734	0.112937
-3	0.0131509	0.0401314	-0.0655068	0.0918085
-2	0.00794386	0.040129	-0.070709	0.0865968
-1	0.00910295	0.0401291	-0.06955	0.0877559
0	-0.0894898	0.0403812	-0.168637	-0.0103426
1	-0.108548	0.0401295	-0.187202	-0.0298945
2	-0.109207	0.0401372	-0.187876	-0.0305384
3	-0.119802	0.0401328	-0.198462	-0.0411416
4	-0.114182	0.0401371	-0.192851	-0.0355133
5	-0.0986949	0.040151	-0.177391	-0.0199989
