# Supplementary material for: Impact of agricultural subsidy on chemical fertilizer use: Empirical evidence of China’s Organic-Substitute-Chemical-Fertilizer policy based on double machine learning
Source: PLoS One. 2025 Nov 5;20(11):e0334751. doi: 10.1371/journal.pone.0334751 (PMC12588528; doi:10.1371/journal.pone.0334751)
Supplement: S3 Data — (XLSX) [file pone.0334751.s004.xlsx]

## Sheet: Sheet1
Covariate	Importance Score
ADL	0.249749
AIS	0.146004
AM	0.0978004
AML	0.0722991
AGI	0.0433901
EL	0.0346467
HSH	0.029959
LSO	0.0255743
ARC	0.0209793
URD	0.019629
ALP	0.0193521
AOL	0.0192506
INS	0.0187833
NE	0.015421
AIN	0.0153299
SUR	0.0149483
SPT	0.0147137
GFS	0.0137982
REM	0.0131575
HSM	0.0124867
IST	0.0121334
FI	0.0120504
OFE	0.0118128
FC	0.011336
MCL	0.0105555
VAP	0.0100761
HS	0.00935316
OFI	0.00926191
IDL	0.00818105
EDL	0.00796719
